# Supplementary material for: Dataset of NMR-spectra pyrrolyl- and indolylazines and evidence of their ability to induce heat shock genes expression in human neurons
Source: Data Brief. 2021 Nov 12;39:107562. doi: 10.1016/j.dib.2021.107562 (PMC8605230; doi:10.1016/j.dib.2021.107562)
Supplement: Supplementary file 1 [file mmc1.zip]

Archive with 76 entries (70 files):
- Data in brief/
- Data in brief/NMR spectra/
- Data in brief/NMR spectra/1_13C
- Data in brief/NMR spectra/1_1H
- Data in brief/NMR spectra/2_13C
- Data in brief/NMR spectra/2_1H
- Data in brief/NMR spectra/3_13C
- Data in brief/NMR spectra/3_1H
- Data in brief/NMR spectra/IA-47_13C
- Data in brief/NMR spectra/IA-47_1H
- Data in brief/NMR spectra/IA-47_HMBC
- Data in brief/NMR spectra/IA-47_HSQC
- Data in brief/NMR spectra/IP-3_13C
- Data in brief/NMR spectra/IP-3_1H
- Data in brief/NMR spectra/IQ-378_13C
- Data in brief/NMR spectra/IQ-378_1H
- Data in brief/NMR spectra/IQ-378_HSQC
- Data in brief/NMR spectra/IQ-389_HMBC
- Data in brief/NMR spectra/PQ-29_13C
- Data in brief/NMR spectra/PQ-29_1H
- Data in brief/RT-PCR/
- Data in brief/RT-PCR/Hsp90 and Hsp70 expression IQ378 IP3/
- Data in brief/RT-PCR/Hsp90 and Hsp70 expression IQ378 IP3/Hsp90 and Hsp70 expression IQ378 IP3  -  End Point Results_SYBR.csv
- Data in brief/RT-PCR/Hsp90 and Hsp70 expression IQ378 IP3/Hsp90 and Hsp70 expression IQ378 IP3  -  Gene Expression Results - Bar Chart_0.csv
- Data in brief/RT-PCR/Hsp90 and Hsp70 expression IQ378 IP3/Hsp90 and Hsp70 expression IQ378 IP3  -  Melt Curve Derivative Results_SYBR.csv
- Data in brief/RT-PCR/Hsp90 and Hsp70 expression IQ378 IP3/Hsp90 and Hsp70 expression IQ378 IP3  -  Melt Curve Peak Results_0.csv
- Data in brief/RT-PCR/Hsp90 and Hsp70 expression IQ378 IP3/Hsp90 and Hsp70 expression IQ378 IP3  -  Melt Curve Plate View Results_SYBR.csv
- Data in brief/RT-PCR/Hsp90 and Hsp70 expression IQ378 IP3/Hsp90 and Hsp70 expression IQ378 IP3  -  Melt Curve RFU Results_SYBR.csv
- Data in brief/RT-PCR/Hsp90 and Hsp70 expression IQ378 IP3/Hsp90 and Hsp70 expression IQ378 IP3  -  Melt Curve Summary_0.csv
- Data in brief/RT-PCR/Hsp90 and Hsp70 expression IQ378 IP3/Hsp90 and Hsp70 expression IQ378 IP3  -  Quantification Amplification Results_SYBR.csv
- Data in brief/RT-PCR/Hsp90 and Hsp70 expression IQ378 IP3/Hsp90 and Hsp70 expression IQ378 IP3  -  Quantification Cq Results_0.csv
- Data in brief/RT-PCR/Hsp90 and Hsp70 expression IQ378 IP3/Hsp90 and Hsp70 expression IQ378 IP3  -  Quantification Plate View Results_SYBR.csv
- Data in brief/RT-PCR/Hsp90 and Hsp70 expression IQ378 IP3/Hsp90 and Hsp70 expression IQ378 IP3  -  Quantification Summary_0.csv
- Data in brief/RT-PCR/Hsp90 and Hsp70 expression IQ378 IP3/Hsp90 and Hsp70 expression IQ378 IP3  -  Standard Curve Results_Standard Curve Results.csv
- Data in brief/RT-PCR/Hsp90 and Hsp70 expression IQ378 IP3/Hsp90 and Hsp70 expression IQ378 IP3 .pcrd
- Data in brief/RT-PCR/Hsp90 and Hsp70 expression IQ378 IP3/Hsp90 and Hsp70 expression IQ378 IP3 _Run Information.csv
- Data in brief/RT-PCR/Hsp90 and Hsp70 expression PQ29 PQ47/
- Data in brief/RT-PCR/Hsp90 and Hsp70 expression PQ29 PQ47/Hsp90 and Hsp70 expression PQ29 PQ47 -  End Point Results_SYBR.csv
- Data in brief/RT-PCR/Hsp90 and Hsp70 expression PQ29 PQ47/Hsp90 and Hsp70 expression PQ29 PQ47 -  Gene Expression Results - Bar Chart_0.csv
- Data in brief/RT-PCR/Hsp90 and Hsp70 expression PQ29 PQ47/Hsp90 and Hsp70 expression PQ29 PQ47 -  Gene Expression Results - Clustergram_0.csv
- Data in brief/RT-PCR/Hsp90 and Hsp70 expression PQ29 PQ47/Hsp90 and Hsp70 expression PQ29 PQ47 -  Gene Expression Results - Heat Map_0.csv
- Data in brief/RT-PCR/Hsp90 and Hsp70 expression PQ29 PQ47/Hsp90 and Hsp70 expression PQ29 PQ47 -  Gene Expression Results - Scatter Plot_0.csv
- Data in brief/RT-PCR/Hsp90 and Hsp70 expression PQ29 PQ47/Hsp90 and Hsp70 expression PQ29 PQ47 -  Gene Expression Results - Summary_0.csv
- Data in brief/RT-PCR/Hsp90 and Hsp70 expression PQ29 PQ47/Hsp90 and Hsp70 expression PQ29 PQ47 -  Gene Expression Results - Volcano Plot_0.csv
- Data in brief/RT-PCR/Hsp90 and Hsp70 expression PQ29 PQ47/Hsp90 and Hsp70 expression PQ29 PQ47 -  Melt Curve Derivative Results_SYBR.csv
- Data in brief/RT-PCR/Hsp90 and Hsp70 expression PQ29 PQ47/Hsp90 and Hsp70 expression PQ29 PQ47 -  Melt Curve Peak Results_0.csv
- Data in brief/RT-PCR/Hsp90 and Hsp70 expression PQ29 PQ47/Hsp90 and Hsp70 expression PQ29 PQ47 -  Melt Curve Plate View Results_SYBR.csv
- Data in brief/RT-PCR/Hsp90 and Hsp70 expression PQ29 PQ47/Hsp90 and Hsp70 expression PQ29 PQ47 -  Melt Curve RFU Results_SYBR.csv
- Data in brief/RT-PCR/Hsp90 and Hsp70 expression PQ29 PQ47/Hsp90 and Hsp70 expression PQ29 PQ47 -  Melt Curve Summary_0.csv
- Data in brief/RT-PCR/Hsp90 and Hsp70 expression PQ29 PQ47/Hsp90 and Hsp70 expression PQ29 PQ47 -  Quantification Amplification Results_SYBR.csv
- Data in brief/RT-PCR/Hsp90 and Hsp70 expression PQ29 PQ47/Hsp90 and Hsp70 expression PQ29 PQ47 -  Quantification Cq Results_0.csv
- Data in brief/RT-PCR/Hsp90 and Hsp70 expression PQ29 PQ47/Hsp90 and Hsp70 expression PQ29 PQ47 -  Quantification Plate View Results_SYBR.csv
- Data in brief/RT-PCR/Hsp90 and Hsp70 expression PQ29 PQ47/Hsp90 and Hsp70 expression PQ29 PQ47 -  Quantification Summary_0.csv
- Data in brief/RT-PCR/Hsp90 and Hsp70 expression PQ29 PQ47/Hsp90 and Hsp70 expression PQ29 PQ47 -  Standard Curve Results_Standard Curve Results.csv
- Data in brief/RT-PCR/Hsp90 and Hsp70 expression PQ29 PQ47/Hsp90 and Hsp70 expression PQ29 PQ47.pcrd
- Data in brief/RT-PCR/Hsp90 and Hsp70 expression PQ29 PQ47/Hsp90 and Hsp70 expression PQ29 PQ47_Run Information.csv
- Data in brief/RT-PCR/Neuron verification/
- Data in brief/RT-PCR/Neuron verification/Neuron verification -  End Point Results_SYBR.csv
- Data in brief/RT-PCR/Neuron verification/Neuron verification -  Gene Expression Results - Bar Chart_0.csv
- Data in brief/RT-PCR/Neuron verification/Neuron verification -  Gene Expression Results - Clustergram_0.csv
- Data in brief/RT-PCR/Neuron verification/Neuron verification -  Gene Expression Results - Heat Map_0.csv
- Data in brief/RT-PCR/Neuron verification/Neuron verification -  Gene Expression Results - Scatter Plot_0.csv
- Data in brief/RT-PCR/Neuron verification/Neuron verification -  Gene Expression Results - Summary_0.csv
- Data in brief/RT-PCR/Neuron verification/Neuron verification -  Gene Expression Results - Volcano Plot_0.csv
- Data in brief/RT-PCR/Neuron verification/Neuron verification -  Melt Curve Derivative Results_SYBR.csv
- Data in brief/RT-PCR/Neuron verification/Neuron verification -  Melt Curve Peak Results_0.csv
- Data in brief/RT-PCR/Neuron verification/Neuron verification -  Melt Curve Plate View Results_SYBR.csv
- Data in brief/RT-PCR/Neuron verification/Neuron verification -  Melt Curve RFU Results_SYBR.csv
- Data in brief/RT-PCR/Neuron verification/Neuron verification -  Melt Curve Summary_0.csv
- Data in brief/RT-PCR/Neuron verification/Neuron verification -  Quantification Amplification Results_SYBR.csv
- Data in brief/RT-PCR/Neuron verification/Neuron verification -  Quantification Cq Results_0.csv
- Data in brief/RT-PCR/Neuron verification/Neuron verification -  Quantification Plate View Results_SYBR.csv
- Data in brief/RT-PCR/Neuron verification/Neuron verification -  Quantification Summary_0.csv
- Data in brief/RT-PCR/Neuron verification/Neuron verification -  Standard Curve Results_Standard Curve Results.csv
- Data in brief/RT-PCR/Neuron verification/Neuron verification.pcrd
- Data in brief/RT-PCR/Neuron verification/Neuron verification_Run Information.csv
