# Supplementary material for: Dataset of NMR-spectra pyrrolyl- and indolylazines and evidence of their ability to induce heat shock genes expression in human neurons
Source: Data Brief. 2021 Nov 12;39:107562. doi: 10.1016/j.dib.2021.107562 (PMC8605230; doi:10.1016/j.dib.2021.107562)
Supplement: Supplementary file 1 [file mmc1.zip › Data in brief/RT-PCR/Hsp90 and Hsp70 expression IQ378 IP3/Hsp90 and Hsp70 expression IQ378 IP3 - End Point Results_SYBR.csv]

	Well	Fluor	Target	Content	Sample	End RFU	Call	Sample Type	CallType	Is Control
	A01	SYBR	GAPDH	Unkn	control	1257,79532766488	(+) Positive	Unknown	Positive	False
	A02	SYBR	GAPDH	Unkn	control	1334,91869485028	(+) Positive	Unknown	Positive	False
	A03	SYBR	GAPDH	Unkn	control	1219,37538882151	(+) Positive	Unknown	Positive	False
	A04	SYBR	hsp70	Unkn	control	974,570910978895	(+) Positive	Unknown	Positive	False
	A05	SYBR	hsp70	Unkn	control	881,882442778306	(+) Positive	Unknown	Positive	False
	A06	SYBR	hsp70	Unkn	control	956,772609631036	(+) Positive	Unknown	Positive	False
	A07	SYBR	hsp90	Unkn	control	1057,92353514585	(+) Positive	Unknown	Positive	False
	A08	SYBR	hsp90	Unkn	control	1061,85433816996	(+) Positive	Unknown	Positive	False
	A09	SYBR	hsp90	Unkn	control	962,381090158237	(+) Positive	Unknown	Positive	False
	A10	SYBR	GAPDH	Neg Ctrl		5,03965435175287		ControlNegative	Negative	True
	A11	SYBR	GAPDH	Neg Ctrl		-2,2218938371856		ControlNegative	Negative	True
	B01	SYBR	GAPDH	Unkn	heat shock	1242,7585538693	(+) Positive	Unknown	Positive	False
	B02	SYBR	GAPDH	Unkn	heat shock	1530,79266958393	(+) Positive	Unknown	Positive	False
	B03	SYBR	GAPDH	Unkn	heat shock	1040,14880975567	(+) Positive	Unknown	Positive	False
	B04	SYBR	hsp70	Unkn	heat shock	1259,41826322255	(+) Positive	Unknown	Positive	False
	B05	SYBR	hsp70	Unkn	heat shock	1052,52597365724	(+) Positive	Unknown	Positive	False
	B06	SYBR	hsp70	Unkn	heat shock	1074,15321382573	(+) Positive	Unknown	Positive	False
	B07	SYBR	hsp90	Unkn	heat shock	1058,29580983118	(+) Positive	Unknown	Positive	False
	B08	SYBR	hsp90	Unkn	heat shock	1270,38115502537	(+) Positive	Unknown	Positive	False
	B09	SYBR	hsp90	Unkn	heat shock	1260,54499558656	(+) Positive	Unknown	Positive	False
	B10	SYBR	GAPDH	Neg Ctrl		-2,09627713333075		ControlNegative	Negative	True
	C01	SYBR	GAPDH	Unkn	ea3 o.2 mkm	1244,39411484349	(+) Positive	Unknown	Positive	False
	C02	SYBR	GAPDH	Unkn	ea3 o.2 mkm	1654,06614589508	(+) Positive	Unknown	Positive	False
	C03	SYBR	GAPDH	Unkn	ea3 o.2 mkm	1316,39035552419	(+) Positive	Unknown	Positive	False
	C04	SYBR	hsp70	Unkn	ea3 o.2 mkm	1078,24654924358	(+) Positive	Unknown	Positive	False
	C05	SYBR	hsp70	Unkn	ea3 o.2 mkm	1093,37892268465	(+) Positive	Unknown	Positive	False
	C06	SYBR	hsp70	Unkn	ea3 o.2 mkm	1148,32033970531	(+) Positive	Unknown	Positive	False
	C07	SYBR	hsp90	Unkn	ea3 o.2 mkm	1121,96316419691	(+) Positive	Unknown	Positive	False
	C08	SYBR	hsp90	Unkn	ea3 o.2 mkm	1247,49560096409	(+) Positive	Unknown	Positive	False
	C09	SYBR	hsp90	Unkn	ea3 o.2 mkm	1016,2044892229	(+) Positive	Unknown	Positive	False
	C10	SYBR	hsp70	Neg Ctrl		-2,47329190094215		ControlNegative	Negative	True
	D01	SYBR	GAPDH	Unkn	ea3 o.5 mkm	1290,18476293696	(+) Positive	Unknown	Positive	False
	D02	SYBR	GAPDH	Unkn	ea3 o.5 mkm	1465,72475655408	(+) Positive	Unknown	Positive	False
	D03	SYBR	GAPDH	Unkn	ea3 o.5 mkm	1461,45852927472	(+) Positive	Unknown	Positive	False
	D04	SYBR	hsp70	Unkn	ea3 o.5 mkm	1207,34082272811	(+) Positive	Unknown	Positive	False
	D05	SYBR	hsp70	Unkn	ea3 o.5 mkm	1168,58003177365	(+) Positive	Unknown	Positive	False
	D06	SYBR	hsp70	Unkn	ea3 o.5 mkm	1214,31751295536	(+) Positive	Unknown	Positive	False
	D07	SYBR	hsp90	Unkn	ea3 o.5 mkm	1252,18814804999	(+) Positive	Unknown	Positive	False
	D08	SYBR	hsp90	Unkn	ea3 o.5 mkm	1180,73707881352	(+) Positive	Unknown	Positive	False
	D09	SYBR	hsp90	Unkn	ea3 o.5 mkm	1171,36396830479	(+) Positive	Unknown	Positive	False
	D10	SYBR	hsp70	Neg Ctrl		-6,01385562309315		ControlNegative	Negative	True
	E01	SYBR	GAPDH	Unkn	ea3 1 mkm	1334,79537157781	(+) Positive	Unknown	Positive	False
	E02	SYBR	GAPDH	Unkn	ea3 1 mkm	1211,41318945443	(+) Positive	Unknown	Positive	False
	E03	SYBR	GAPDH	Unkn	ea3 1 mkm	-0,236397107103858		Unknown	NoCall	False
	E04	SYBR	hsp70	Unkn	ea3 1 mkm	1020,88406782983	(+) Positive	Unknown	Positive	False
	E05	SYBR	hsp70	Unkn	ea3 1 mkm	935,963448357556	(+) Positive	Unknown	Positive	False
	E06	SYBR	hsp70	Unkn	ea3 1 mkm	975,33890075056	(+) Positive	Unknown	Positive	False
	E07	SYBR	hsp90	Unkn	ea3 1 mkm	1156,90268734676	(+) Positive	Unknown	Positive	False
	E08	SYBR	hsp90	Unkn	ea3 1 mkm	1095,69446307064	(+) Positive	Unknown	Positive	False
	E09	SYBR	hsp90	Unkn	ea3 1 mkm	1101,36790122145	(+) Positive	Unknown	Positive	False
	E10	SYBR	hsp70	Neg Ctrl		-0,951678584264937		ControlNegative	Negative	True
	F01	SYBR	GAPDH	Unkn	tm 0.2 mkm	1379,88560826258	(+) Positive	Unknown	Positive	False
	F02	SYBR	GAPDH	Unkn	tm 0.2 mkm	1257,69707255638	(+) Positive	Unknown	Positive	False
	F03	SYBR	GAPDH	Unkn	tm 0.2 mkm	1520,03213510405	(+) Positive	Unknown	Positive	False
	F04	SYBR	hsp70	Unkn	tm 0.2 mkm	1146,2628899931	(+) Positive	Unknown	Positive	False
	F05	SYBR	hsp70	Unkn	tm 0.2 mkm	1139,72323967829	(+) Positive	Unknown	Positive	False
	F06	SYBR	hsp70	Unkn	tm 0.2 mkm	1083,88708917225	(+) Positive	Unknown	Positive	False
	F07	SYBR	hsp90	Unkn	tm 0.2 mkm	1185,7477858246	(+) Positive	Unknown	Positive	False
	F08	SYBR	hsp90	Unkn	tm 0.2 mkm	1154,49619367528	(+) Positive	Unknown	Positive	False
	F09	SYBR	hsp90	Unkn	tm 0.2 mkm	1211,04112301945	(+) Positive	Unknown	Positive	False
	F10	SYBR	hsp90	Neg Ctrl		-1,10085751010429		ControlNegative	Negative	True
	G01	SYBR	GAPDH	Unkn	tm o.5 mkm	1344,36946668022	(+) Positive	Unknown	Positive	False
	G02	SYBR	GAPDH	Unkn	tm o.5 mkm	1468,12045570123	(+) Positive	Unknown	Positive	False
	G03	SYBR	GAPDH	Unkn	tm o.5 mkm	1151,64824515909	(+) Positive	Unknown	Positive	False
	G04	SYBR	hsp70	Unkn	tm o.5 mkm	1144,94990622645	(+) Positive	Unknown	Positive	False
	G05	SYBR	hsp70	Unkn	tm o.5 mkm	1220,69173369878	(+) Positive	Unknown	Positive	False
	G06	SYBR	hsp70	Unkn	tm o.5 mkm	1207,13804227545	(+) Positive	Unknown	Positive	False
	G07	SYBR	hsp90	Unkn	tm o.5 mkm	1207,97772146856	(+) Positive	Unknown	Positive	False
	G08	SYBR	hsp90	Unkn	tm o.5 mkm	1223,01074889599	(+) Positive	Unknown	Positive	False
	G09	SYBR	hsp90	Unkn	tm o.5 mkm	1071,12373449513	(+) Positive	Unknown	Positive	False
	G10	SYBR	hsp90	Neg Ctrl		3,86204729834453		ControlNegative	Negative	True
	H01	SYBR	GAPDH	Unkn	tm 1 mkm	1250,49929479901	(+) Positive	Unknown	Positive	False
	H02	SYBR	GAPDH	Unkn	tm 1 mkm	1524,23235541159	(+) Positive	Unknown	Positive	False
	H03	SYBR	GAPDH	Unkn	tm 1 mkm	1458,20600359145	(+) Positive	Unknown	Positive	False
	H04	SYBR	hsp70	Unkn	tm 1 mkm	983,357212450177	(+) Positive	Unknown	Positive	False
	H05	SYBR	hsp70	Unkn	tm 1 mkm	1103,04431480681	(+) Positive	Unknown	Positive	False
	H06	SYBR	hsp70	Unkn	tm 1 mkm	960,088427667049	(+) Positive	Unknown	Positive	False
	H07	SYBR	hsp90	Unkn	tm 1 mkm	1100,91442453423	(+) Positive	Unknown	Positive	False
	H08	SYBR	hsp90	Unkn	tm 1 mkm	869,00285671929	(+) Positive	Unknown	Positive	False
	H09	SYBR	hsp90	Unkn	tm 1 mkm	1168,84222343537	(+) Positive	Unknown	Positive	False
	H10	SYBR	hsp90	Neg Ctrl		0,877736526741137		ControlNegative	Negative	True
