# Supplementary material for: Dataset of NMR-spectra pyrrolyl- and indolylazines and evidence of their ability to induce heat shock genes expression in human neurons
Source: Data Brief. 2021 Nov 12;39:107562. doi: 10.1016/j.dib.2021.107562 (PMC8605230; doi:10.1016/j.dib.2021.107562)
Supplement: Supplementary file 1 [file mmc1.zip › Data in brief/RT-PCR/Hsp90 and Hsp70 expression IQ378 IP3/Hsp90 and Hsp70 expression IQ378 IP3 - Gene Expression Results - Bar Chart_0.csv]

	Data Set	Target	Sample	Ctrl	Relative Quantity	Relative Quantity SD	Corrected Relative Quantity SD	Relative Quantity SEM	Corrected Relative Quantity SEM	Unscaled Expression	Unscaled Expression SD	Corrected Unscaled Expression SD	Unscaled Expression SEM	Corrected Unscaled Expression SEM	Expression	Expression SD	Corrected Expression SD	Expression SEM	Corrected Expression SEM	Wells	Mean Cq	Cq SD	Cq SEM
	1-SYBR	GAPDH	control		0,966846774409765	0,0336915015801023	0,0336915015801023	0,0194517975066748	0,0194517975066748	íå ÷èñëî	íå ÷èñëî	íå ÷èñëî	íå ÷èñëî	íå ÷èñëî	íå ÷èñëî	íå ÷èñëî	íå ÷èñëî	íå ÷èñëî	íå ÷èñëî	3	18,4188404292122	0,0502732837676263	0,0290252939162855
	1-SYBR	GAPDH	ea3 1 mkm		0,273782222590212	0,0404833663601699	0,0404833663601699	0,0286260628785355	0,0286260628785355	íå ÷èñëî	íå ÷èñëî	íå ÷èñëî	íå ÷èñëî	íå ÷èñëî	íå ÷èñëî	íå ÷èñëî	íå ÷èñëî	íå ÷èñëî	íå ÷èñëî	2	20,2390989275463	0,213327042690157	0,150844998496682
	1-SYBR	GAPDH	ea3 o.2 mkm		0,681598334568286	0,15292545091751	0,15292545091751	0,0882915502531693	0,0882915502531693	íå ÷èñëî	íå ÷èñëî	íå ÷èñëî	íå ÷èñëî	íå ÷èñëî	íå ÷èñëî	íå ÷èñëî	íå ÷èñëî	íå ÷èñëî	íå ÷èñëî	3	18,9232058886905	0,323687395457239	0,186881004900526
	1-SYBR	GAPDH	ea3 o.5 mkm		0,975242459242306	0,0566636251525053	0,0566636251525053	0,032714759235059	0,032714759235059	íå ÷èñëî	íå ÷èñëî	íå ÷èñëî	íå ÷èñëî	íå ÷èñëî	íå ÷èñëî	íå ÷èñëî	íå ÷èñëî	íå ÷èñëî	íå ÷èñëî	3	18,406366761043	0,0838235971286804	0,0483955763666864
	1-SYBR	GAPDH	heat shock		1	0,347889835694718	0,347889835694718	0,20085429028668	0,20085429028668	íå ÷èñëî	íå ÷èñëî	íå ÷èñëî	íå ÷èñëî	íå ÷èñëî	íå ÷èñëî	íå ÷èñëî	íå ÷èñëî	íå ÷èñëî	íå ÷èñëî	3	18,3701996042598	0,501898940732446	0,289771488537866
	1-SYBR	GAPDH	tm 0.2 mkm		0,672268646522448	0,0717242319435363	0,0717242319435363	0,0414100046200198	0,0414100046200198	íå ÷èñëî	íå ÷èñëî	íå ÷èñëî	íå ÷èñëî	íå ÷èñëî	íå ÷èñëî	íå ÷èñëî	íå ÷èñëî	íå ÷èñëî	íå ÷èñëî	3	18,9430898328759	0,153920897950213	0,0888662718654645
	1-SYBR	GAPDH	tm 1 mkm		0,585122959744802	0,0907162577063144	0,0907162577063144	0,0523750558066161	0,0523750558066161	íå ÷èñëî	íå ÷èñëî	íå ÷èñëî	íå ÷èñëî	íå ÷èñëî	íå ÷èñëî	íå ÷èñëî	íå ÷èñëî	íå ÷èñëî	íå ÷èñëî	3	19,1433878697097	0,223672465660869	0,12913735825961
	1-SYBR	GAPDH	tm o.5 mkm		0,75846489589375	0,0838606072070153	0,0838606072070153	0,0484169441453758	0,0484169441453758	íå ÷èñëî	íå ÷èñëî	íå ÷èñëî	íå ÷èñëî	íå ÷èñëî	íå ÷èñëî	íå ÷èñëî	íå ÷èñëî	íå ÷èñëî	íå ÷èñëî	3	18,7690452895278	0,159513357570667	0,0920950799327655
	1-SYBR	hsp70	control		0,451249181571777	0,035230132331768	0,035230132331768	0,0203401263853324	0,0203401263853324	íå ÷èñëî	íå ÷èñëî	íå ÷èñëî	íå ÷èñëî	íå ÷èñëî	íå ÷èñëî	íå ÷èñëî	íå ÷èñëî	íå ÷èñëî	íå ÷èñëî	3	24,294054930594	0,112634746567001	0,0650297012505632
	1-SYBR	hsp70	ea3 1 mkm		0,357733718098539	0,120542981209797	0,120542981209797	0,069595522650396	0,069595522650396	íå ÷èñëî	íå ÷èñëî	íå ÷èñëî	íå ÷èñëî	íå ÷èñëî	íå ÷èñëî	íå ÷èñëî	íå ÷èñëî	íå ÷èñëî	íå ÷èñëî	3	24,6290931404001	0,486134664995268	0,280669979697426
	1-SYBR	hsp70	ea3 o.2 mkm		0,603148359517805	0,0767019693060278	0,0767019693060278	0,0442839026262095	0,0442839026262095	íå ÷èñëî	íå ÷èñëî	íå ÷èñëî	íå ÷èñëî	íå ÷èñëî	íå ÷èñëî	íå ÷èñëî	íå ÷èñëî	íå ÷èñëî	íå ÷èñëî	3	23,875466333059	0,183466553457412	0,10592446402593
	1-SYBR	hsp70	ea3 o.5 mkm		0,90738191168892	0,0274226055735573	0,0274226055735573	0,0158324487097742	0,0158324487097742	íå ÷èñëî	íå ÷èñëî	íå ÷èñëî	íå ÷èñëî	íå ÷èñëî	íå ÷èñëî	íå ÷èñëî	íå ÷èñëî	íå ÷èñëî	íå ÷èñëî	3	23,286269345586	0,0436006675464657	0,0251728571447994
	1-SYBR	hsp70	heat shock		0,852171032172761	0,0554582493355688	0,0554582493355688	0,0320188351826761	0,032018835182676	íå ÷èñëî	íå ÷èñëî	íå ÷èñëî	íå ÷èñëî	íå ÷èñëî	íå ÷èñëî	íå ÷èñëî	íå ÷èñëî	íå ÷èñëî	íå ÷èñëî	3	23,3768362351324	0,0938888301434171	0,0542067413572009
	1-SYBR	hsp70	tm 0.2 mkm		0,645382584365359	0,0389570226811544	0,0389570226811544	0,0224918475317909	0,0224918475317909	íå ÷èñëî	íå ÷èñëî	íå ÷èñëî	íå ÷èñëî	íå ÷èñëî	íå ÷èñëî	íå ÷èñëî	íå ÷èñëî	íå ÷èñëî	íå ÷èñëî	3	23,7778245987312	0,0870849396798769	0,0502785133665393
	1-SYBR	hsp70	tm 1 mkm		0,646689530662818	0,0725611390560163	0,0725611390560163	0,0418931931666969	0,0418931931666969	íå ÷èñëî	íå ÷èñëî	íå ÷èñëî	íå ÷èñëî	íå ÷èñëî	íå ÷èñëî	íå ÷èñëî	íå ÷èñëî	íå ÷èñëî	íå ÷èñëî	3	23,7749059913823	0,161876125271542	0,0934592245008984
	1-SYBR	hsp70	tm o.5 mkm		1	0,0408444339313071	0,0408444339313071	0,023581544925138	0,023581544925138	íå ÷èñëî	íå ÷èñëî	íå ÷èñëî	íå ÷èñëî	íå ÷èñëî	íå ÷èñëî	íå ÷èñëî	íå ÷èñëî	íå ÷èñëî	íå ÷èñëî	3	23,1460511511005	0,0589260622806136	0,0340209779199969
	1-SYBR	hsp90	control		0,354141801423619	0,00404516459816401	0,00404516459816401	0,00233547686966634	0,00233547686966634	íå ÷èñëî	íå ÷èñëî	íå ÷èñëî	íå ÷èñëî	íå ÷èñëî	íå ÷èñëî	íå ÷èñëî	íå ÷èñëî	íå ÷èñëî	íå ÷èñëî	3	22,1415291307786	0,0164791021051196	0,00951421403639416
	1-SYBR	hsp90	ea3 1 mkm		0,304582656675069	0,012543638458247	0,012543638458247	0,00724207304048623	0,00724207304048623	íå ÷èñëî	íå ÷èñëî	íå ÷èñëî	íå ÷èñëî	íå ÷èñëî	íå ÷èñëî	íå ÷èñëî	íå ÷èñëî	íå ÷èñëî	íå ÷èñëî	3	22,3590224790054	0,0594145615379624	0,0343030130977262
	1-SYBR	hsp90	ea3 o.2 mkm		0,553123707960064	0,195965288179641	0,195965288179641	0,113140611882338	0,113140611882338	íå ÷èñëî	íå ÷èñëî	íå ÷èñëî	íå ÷èñëî	íå ÷èñëî	íå ÷èñëî	íå ÷èñëî	íå ÷èñëî	íå ÷èñëî	íå ÷èñëî	3	21,4982540941736	0,511130051694614	0,295101072936793
	1-SYBR	hsp90	ea3 o.5 mkm		0,789839778058461	0,0688822897037048	0,0688822897037048	0,0397692085028318	0,0397692085028317	íå ÷èñëî	íå ÷èñëî	íå ÷èñëî	íå ÷èñëî	íå ÷èñëî	íå ÷èñëî	íå ÷èñëî	íå ÷èñëî	íå ÷èñëî	íå ÷èñëî	3	20,9842962473687	0,125818096937195	0,0726411121356158
	1-SYBR	hsp90	heat shock		1	0,0795042429634276	0,0795042429634276	0,0459017960766523	0,0459017960766523	íå ÷èñëî	íå ÷èñëî	íå ÷èñëî	íå ÷èñëî	íå ÷èñëî	íå ÷èñëî	íå ÷èñëî	íå ÷èñëî	íå ÷èñëî	íå ÷èñëî	3	20,6439281793864	0,114700377052968	0,0662222935676828
	1-SYBR	hsp90	tm 0.2 mkm		0,658392146361304	0,0686149293309107	0,0686149293309107	0,0396148479196284	0,0396148479196284	íå ÷èñëî	íå ÷èñëî	íå ÷èñëî	íå ÷èñëî	íå ÷èñëî	íå ÷èñëî	íå ÷èñëî	íå ÷èñëî	íå ÷èñëî	íå ÷èñëî	3	21,2469091476169	0,150351760457253	0,0868056293731293
	1-SYBR	hsp90	tm 1 mkm		0,542553166836103	0,0247135654104733	0,0247135654104733	0,0142683836423722	0,0142683836423722	íå ÷èñëî	íå ÷èñëî	íå ÷èñëî	íå ÷èñëî	íå ÷èñëî	íå ÷èñëî	íå ÷èñëî	íå ÷èñëî	íå ÷èñëî	íå ÷èñëî	3	21,5260917546476	0,06571547350519	0,0379408463181452
	1-SYBR	hsp90	tm o.5 mkm		0,697746288408684	0,0493431999377789	0,0493431999377789	0,0284883097667542	0,0284883097667542	íå ÷èñëî	íå ÷èñëî	íå ÷èñëî	íå ÷èñëî	íå ÷èñëî	íå ÷èñëî	íå ÷èñëî	íå ÷èñëî	íå ÷èñëî	íå ÷èñëî	3	21,1631537292334	0,102024462235664	0,0589038507356872
