# Supplementary material for: Dataset of NMR-spectra pyrrolyl- and indolylazines and evidence of their ability to induce heat shock genes expression in human neurons
Source: Data Brief. 2021 Nov 12;39:107562. doi: 10.1016/j.dib.2021.107562 (PMC8605230; doi:10.1016/j.dib.2021.107562)
Supplement: Supplementary file 1 [file mmc1.zip › Data in brief/RT-PCR/Hsp90 and Hsp70 expression IQ378 IP3/Hsp90 and Hsp70 expression IQ378 IP3 - Melt Curve Derivative Results_SYBR.csv]

	Temperature	A1	A2	A3	A4	A5	A6	A7	A8	A9	A10	A11	B1	B2	B3	B4	B5	B6	B7	B8	B9	B10	C1	C2	C3	C4	C5	C6	C7	C8	C9	C10	D1	D2	D3	D4	D5	D6	D7	D8	D9	D10	E1	E2	E3	E4	E5	E6	E7
	65	23,4717188770618	20,6759249121084	21,5219042612813	20,8386499741766	19,564936921968	20,3676630526799	18,0677728847612	17,4490142971338	18,1545107712114	-0,052268406155747	-0,53841124954846	19,2436780936596	22,9611059804415	24,4887453077972	22,474913128633	19,5398710701568	20,7180051773589	17,139822133872	18,5031592816052	19,8725179803783	0,23560361308887	21,6640613544537	27,388556076419	23,7925839306963	19,6141593828115	21,6513760962052	23,4191141656296	17,4032890716585	14,5659189401116	16,0673695532819	-0,140831097487421	18,8699830809977	25,4701129002768	25,5926737281962	19,6822390617848	19,6747697406948	22,4335371394006	17,5969029134922	17,0179512580186	17,7989689748968	-0,256254209858241	21,9789260893525	21,4662050306817	0,0993490806334307	21,0155500295771	22,1345397841695	24,516755439918	19,2501719184146
	65,5	50,8553909003007	44,7978373095685	46,6307925661109	45,1504082773831	42,3906966642642	44,1299366141393	39,1468412503164	37,8061976437896	39,3347733376232	-0,113248213337386	-1,16655770735474	41,6946358695943	49,7490629576236	53,0589481668939	48,6956451120384	42,3363873186721	44,8890112176122	37,1362812900555	40,0901784434784	43,0571222908179	0,510474495025619	46,9387996013163	59,3418714989082	51,5505985165095	42,4973453294244	46,9113148751118	50,7414140255286	37,7071263219273	31,5594910369088	34,8126340321116	-0,305134044556212	40,8849633421613	55,1852446172671	55,4507930777581	42,6448513005341	42,6286677715051	48,6059971353689	38,1266229792316	36,872227725707	38,5644327789415	-0,555217454692468	47,6210065269308	46,5101108998103	0,215256341371912	45,5336917307494	47,9581695323669	53,1196367864908	41,7087058232318
	66	46,9434377541237	41,3518498242171	43,0438085225649	41,6772999483545	39,1298738439361	40,7353261053593	36,1355457695237	34,8980285942673	36,3090215424206	-0,104536812311437	-1,07682249909709	38,487356187317	45,9222119608841	48,9774906155943	44,9498262572671	39,0797421403126	41,4360103547189	34,2796442677426	37,0063185632117	39,7450359607533	0,471207226177512	43,3281227089074	54,7771121528383	47,5851678613942	39,2283187656226	43,3027521924108	46,8382283312571	34,8065781433174	29,1318378802243	32,1347391065655	-0,281662194974956	37,7399661619951	50,9402258005543	51,1853474563911	39,3644781235707	39,3495394813892	44,8670742788021	35,1938058269822	34,0359025160365	35,5979379497921	-0,512508419715687	43,9578521787062	42,9324100613643	0,198698161265952	42,0311000591532	44,2690795683387	49,0335108798395	38,5003438368293
	66,5	46,9434377541146	41,3518498242175	43,0438085225627	41,6772999483652	39,1298738439297	40,7353261053621	36,135545769525	34,8980285942645	36,3090215424137	-0,104536812313086	-1,07682249909277	38,4873561873086	45,9222119608835	48,9774906155849	44,9498262572672	39,0797421403227	41,4360103547211	34,2796442677432	37,0063185632064	39,7450359607442	0,471207226176091	43,3281227089161	54,7771121528326	47,5851678613918	39,2283187656359	43,3027521924262	46,8382283312471	34,8065781433245	29,1318378802293	32,1347391065698	-0,281662194968646	37,7399661619952	50,9402258005563	51,1853474563953	39,3644781235639	39,3495394813827	44,8670742787975	35,1938058269761	34,0359025160365	35,5979379497874	-0,512508419714948	43,9578521786957	42,9324100613661	0,198698161271921	42,0311000591449	44,26907956834	49,033510879853	38,5003438368234
	67	46,9434377541905	41,3518498242171	43,0438085225665	41,677299948281	39,1298738439815	40,7353261053446	36,1355457695006	34,8980285942881	36,3090215424725	-0,104536812297852	-1,07682249912949	38,4873561873781	45,9222119608869	48,9774906156604	44,9498262572683	39,0797421402509	41,4360103546987	34,2796442677492	37,006318563248	39,7450359608241	0,471207226184276	43,3281227088481	54,7771121528781	47,5851678614004	39,2283187655233	43,3027521923086	46,8382283313305	34,8065781432672	29,1318378801914	32,134739106525	-0,281662195019123	37,7399661619911	50,9402258005293	51,1853474563743	39,3644781236206	39,3495394814323	44,8670742788288	35,1938058270305	34,0359025160354	35,5979379498318	-0,512508419727567	43,9578521787782	42,9324100613476	0,198698161228435	42,0311000592156	44,2690795683247	49,0335108797376	38,5003438368707
	67,5	46,8852034207675	41,1345398417157	42,8110707732241	41,4733380600989	38,9785725273952	40,6118335865735	35,9408750514441	34,7455765239949	36,2477100415181	-0,170514675761353	-0,999546433417152	38,3695166615596	45,6510066906402	49,0085592429317	44,7268197631737	38,8359964211395	41,2471905676839	34,0804942633299	36,6122590470208	39,5185186100592	0,485652443485321	43,2137474080831	54,4350642605281	47,4077327574098	38,9129421753833	43,06396422866	46,6389057711356	34,5503942016281	28,8002102576718	31,7477083175932	-0,275013581771077	37,5162758638805	50,800413563585	50,9153394027562	38,9584117018658	38,9889608965002	44,6130447308381	34,9135848753805	33,6789165160887	35,3646785687312	-0,538958716240188	43,6077343799541	42,8019356050231	0,199352278985884	41,6225150790364	44,0256258607989	48,847736274305	38,2637548180422
	68	47,1847183037177	42,5252324376348	44,3345484529841	42,8022853724121	39,9296776354643	41,3451043953379	37,1257843056023	35,7242474716119	36,5668101524491	0,315635867743993	-1,56203145804329	39,1443728625723	47,3600501860195	48,7901480327507	45,9950559051034	40,3664300668632	42,3645089066036	35,3826586672384	39,1287930168802	40,8968868556025	0,40741729917886	43,9727244640104	56,5523331544256	48,518281169796	40,9377043521044	44,5737837202361	47,8960533523639	36,220820061518	30,7089586039455	34,1387793051214	-0,354602984578321	38,8661471786494	51,6134554226829	52,6273787288469	41,4214114177659	41,2210449364954	46,2325912812649	36,6791420032716	35,8758816824671	36,8542031459758	-0,414658169905863	45,8365676010509	43,5775969132828	0,232315088849134	44,1747680641405	45,5766508396756	49,9565729046651	39,6906198140886
	68,5	48,2370710124244	44,7785670914517	46,6215978942663	44,861941980599	41,6798885283434	43,1138184933011	39,676675221611	37,3359612516616	37,7670352929384	0,652749068137439	-1,90566302175608	40,2275851562312	50,3419382424294	48,6343277980727	49,4935827667613	43,1211429605985	44,9916379495775	37,3018279140807	43,41660542715	43,8419876530021	0,11947863993305	45,0423989653021	60,5299917337317	50,543840807794	44,2112055307795	47,272945482671	50,0491398115191	38,7280374598116	35,5249574127687	38,8688048908604	-0,214444230552544	41,7380839112067	53,555392556514	55,5343393042762	46,5742835533798	45,5166274565004	48,9539708400256	39,8446936283715	40,1675533990746	39,3801336564766	0,235562676691472	49,7139957428633	45,2779750334106	-0,0732618062957613	48,8666151548333	48,2243285293258	52,5355600078215	42,7833741493787
	69	49,6641036107693	46,6129493266502	47,5971288804187	45,7090467877542	42,7140032730558	43,8642573566202	41,0553511076457	38,2249117174575	38,3612131841182	0,128088728358705	-2,08461836750615	41,0785262380103	52,8686311967213	48,2058992268586	51,9086245981611	45,2532974950362	46,9800437265427	38,5636698916358	45,6122557621509	45,6318743062714	0,193121235835974	45,3328437920718	64,3328744675251	52,1669240785607	46,5197942385385	48,8149142428156	52,1486644224959	40,2259817394865	40,4845210267559	41,9420700249756	0,322779201006028	44,3218682186515	55,8085609074159	57,9443728991689	50,9433092704334	48,9391108341119	50,9140780765401	42,0206670390539	43,912568080995	40,8067975719632	0,327730628045003	51,680502269629	47,1472751551909	-0,0577006914938352	52,6968842718969	49,7838654795961	54,0493628842544	45,1471186702995
	69,5	50,6765603910021	48,5693470744978	48,7898656243956	46,3430195264361	43,2113454831485	44,7720667695619	41,7114677855681	39,2757059102624	39,0473469095843	-0,383582805584297	-1,84962385615967	41,8866860594751	55,7054425760072	48,268987306838	53,624501076996	47,1369406738341	48,4884423533708	39,3138463782088	48,0890424370956	46,5466326015782	0,177503968303142	45,6103767143269	68,4257799810282	53,4323641934516	48,7194320671126	49,8586022350382	54,2269478694304	41,9349258885489	45,0733759306535	44,5072573526211	0,662788229954685	46,3262662041234	57,8036383455528	60,4595094468613	54,9046574033451	51,5269435289607	52,2335331874633	43,4680954813535	47,4721007936614	42,1227728444911	0,228175074984222	53,1156717682952	49,4552147754119	0,186172328995724	55,8500132598593	51,5455913558328	54,7303847453175	47,3031542252201
	70	51,3887491247929	49,90923762311	49,5228485143529	47,2733819489821	43,5000642719684	46,1477887052437	42,2136273973746	40,5631511470369	39,7573465669074	-0,365974015557697	-1,33378621176416	41,5574751242268	58,5789008804384	49,4710222044425	55,7847807404552	48,6581073022609	49,8726153591489	39,547445416104	50,8425708697066	47,1596323504903	-0,154563829178528	46,887051662855	70,8956374030698	54,534009823367	50,9095309086126	50,8265731116883	56,0380321219434	43,2529199222137	48,5377627196265	45,8972991742747	0,917327626270264	48,5893754983498	59,7986527283955	62,0949181498162	57,8566709693525	53,6237105372078	53,7021715384382	45,0555617631888	50,0717565380911	43,4351372073212	0,511022595524537	54,7952536052034	51,8270187115272	-0,00113242754594012	57,0986151512518	53,678642444562	55,9663820354256	48,7749862440481
	70,5	51,8585100195179	50,5421113202237	49,3588314352545	47,914297096058	43,6039768650315	46,2124211129401	42,4046661728271	41,509483420105	39,1843287908561	-0,89933758354158	-1,05297795296946	41,6499778861446	60,7135676370708	51,274973261997	57,9693751982716	49,3457676628236	50,9744386980416	40,0126779071728	52,230043933676	47,4818818751196	0,124946923539483	48,0302133302928	72,4189558744703	55,9161670366617	53,0913472047833	52,111054352134	57,0209431446752	44,1518162210664	51,7865839112211	46,407630042483	1,22975870090596	50,7164862845444	62,0143862792515	63,0463309920535	60,0848118998416	55,5840465646044	55,2656821903167	46,5285341156783	52,1323303629537	44,259140276064	0,39732110648356	55,8320098136818	53,9339333011641	-0,0606277548737353	57,2165808641786	55,2235423659027	57,3773628734567	49,5251834014941
	71	51,6169329315994	50,8206800377072	49,6583876076485	48,2159280998786	43,637710998053	46,1592531032256	42,4289106108048	42,718974683334	38,6736409136896	-1,18292867091594	-0,874707872862416	42,5960271884918	62,0147001176352	53,4554216608494	59,2635294994545	49,4385909122327	51,1105371027128	40,6081429361556	53,2913637259176	47,5811545265935	0,656324587342283	49,3468604214393	73,8706789730346	56,8785598062863	54,8831832425077	53,2757057939906	57,6233712290747	45,4289444731262	54,4893570600146	47,7727285003962	1,73882434929999	51,4448526324561	63,7226845189832	63,9749611947136	61,8590162547017	56,8165120179658	55,7923271242768	47,8112297423895	53,8614846067237	45,2726809647088	0,496568681852921	56,1622357679232	56,3893470157225	0,0684848386688941	57,7610711641805	56,4827853914692	58,0081477755132	50,4193017762049
	71,5	50,7435483237592	50,6166038437648	49,9838317808255	48,7062407721917	43,9726223741253	46,7704958945853	42,8298035153565	44,0478353540585	38,6281542913506	-0,633741285287954	-0,718810811021058	43,5656051172911	63,4352119461656	55,5244252136905	60,1675404000657	50,091532837049	50,8713684726843	40,9572707125649	55,1054377602399	48,2341989065118	0,790013006948584	51,3247585972426	74,4916373734038	57,2642688428576	56,7454460792918	54,4453752114119	58,4247156502348	46,9411624672277	55,5863488117539	49,8828547883269	1,57947432563265	51,9034909351352	64,3154742864384	64,905852346222	62,5068596075971	57,1756306827023	56,5671603225568	49,6457299704859	54,7410882030368	46,8113114561094	0,670422100015912	57,1029330053772	58,1826126456949	0,183044534636736	57,6798940558297	57,9576410636079	58,5336439663932	51,2205002332972
	72	50,1079404712257	50,2288458196132	49,6934769693952	48,8310942886765	44,5785280240112	46,7405019000789	44,0102866264276	45,0123228897087	38,7443011804165	-0,408549577176643	-1,02659568438003	44,2848279292108	64,2626257303194	56,7170542978828	61,4314337333707	50,6573926216946	51,0212095293188	42,0370504296694	56,6904148613146	49,3413593586635	0,681024018261894	52,7561938652425	74,6945398909293	57,5366350091082	58,706158146068	55,7947114400846	58,7937350769254	48,3544466353799	56,4362125980222	51,9177050386239	0,992109856336697	52,447228149585	64,516680679367	65,4983240211704	62,8286945578163	57,6298273206337	57,6396762193752	52,1459340328221	55,2407323624468	48,2519754642716	0,501813435300676	58,0550036170869	59,0499254578962	0,28145577787194	56,8325559481765	58,4149572403745	59,6180438769316	51,9274972976128
	72,5	49,8516222052283	50,6638278965301	49,4083118657322	48,6996844644758	44,8558397720335	46,7328508473174	45,8975001112899	46,3605185487888	39,6318640730856	-0,847942361289938	-1,06684721270659	45,5446243808921	64,1020585177361	56,8289223527011	62,6038939109999	51,1107729340112	51,3364486014091	44,4103478851242	58,7510800824392	51,3231447628924	0,599210394739998	53,5858511735228	75,1889142295762	57,5806231610138	59,8213586743791	56,679950901339	58,7940114048256	50,1276042574641	58,4952283783298	54,4179164827267	1,00089243309577	52,3421202988669	64,8398480642074	66,0646921742421	63,0757335850651	58,6997836465135	58,1217694563259	54,8100878684421	56,6014181563277	50,2912365202224	0,858907687881754	58,2849272930083	59,5153930349119	0,587702269043632	56,5804883879953	57,8343932610109	59,9599396224194	53,6960851122508
	73	49,535485479652	51,069165814429	49,5912034311394	48,3819438041276	44,801230252617	47,4115746818571	49,6283401331455	49,5116684301034	42,8023325600024	-0,812498501259768	-0,639785145779285	46,9013080016814	64,6478847717884	57,0362481146211	63,2354651552133	52,2293679817656	51,446300140813	47,9662362242037	63,2991007845993	55,6912609361549	0,293028982042529	54,0571581094913	75,3691004073085	57,1002884952318	60,0806457567821	57,0045422120052	59,1571023481871	53,5446511030038	62,478251159908	59,660610354196	0,852242846575564	51,9829880735621	64,7733216869273	66,5790785083135	62,6076527272101	59,5864038895197	58,5819183012176	59,4070957104723	60,3430943468446	55,2783259859805	1,59264157459523	58,6961727426483	59,9134803908189	0,542430421683264	56,4822168086018	57,6586491135072	60,102149032807	58,0475887453612
	73,5	49,1822133079195	51,4006150951346	49,4809017096781	47,7751286920371	44,7238913406594	47,7774184428602	59,1219709130688	58,4994629834462	51,5574411313617	-0,497156801979315	-1,08546551217665	47,6165888451828	65,6770476352344	56,7966900207904	63,3373237224012	53,5093800753539	51,8116968010515	56,9878669009311	75,0980810854466	67,0751907411524	-0,200169335935584	54,2988724949736	75,5465006382556	56,5636234145406	60,4558865354784	57,487908916625	59,5402339161857	62,907962008181	72,9996826472749	71,3064912799358	-0,0705172429012464	52,3524303581817	64,7316015983467	66,6626978029292	61,9620752071361	60,0862510049233	59,3319386962984	71,0686325552213	71,4996631960773	67,5515012831545	1,47071315652482	59,2809436290413	59,3769429333628	0,599321561634611	55,7141588516982	57,7481587345046	60,4080534912196	68,4658080497376
	74	49,4993325027992	52,2278571744787	48,7795472597787	47,4101626107481	44,5816714407371	47,6761147592642	80,0547792000497	79,5560739679613	70,7665443774368	-0,603862349217138	-1,34570063159293	48,1907343082772	65,5099882838197	56,2055997133212	63,6412890796473	53,8375225476826	52,3868497496767	77,1454137527195	100,291715492989	91,7135843320414	-0,419608942567493	54,1835395670447	75,4188215258481	56,3366243307465	60,2949076945475	58,0190506865522	59,1317747861771	83,7543751482292	96,9355589874328	95,643525682033	-0,209156438872697	52,5883720135354	64,8909047340657	66,1523512606063	61,5431660063113	60,6410512830823	59,5227442209708	95,1933802277895	96,6205957415369	92,3792006917386	1,44792410255621	59,3485826735431	58,2789323669771	0,833034883830635	54,8637035037308	57,1491383853912	60,2861489624655	91,3376074811406
	74,5	49,8722477299799	52,8552367469447	48,4678618451347	47,4430653301841	44,4045079018922	47,4761007810408	114,991844517105	114,395585849158	102,173419104409	-0,667986836689067	-1,1569941253868	49,4041612676149	65,1361585609859	56,0488431560486	63,5260879875224	53,4937914187215	52,6141406822857	109,450054560325	141,238468196485	131,434419461629	-0,12671821569063	54,2626363083012	74,3284873892648	56,1827048660009	59,6742936596794	58,0646867211035	59,0852498931337	118,199961259219	135,892111797202	135,257514575437	0,447855036140766	52,614328032346	64,7087775679722	65,094226873817	60,630211822593	60,831632387794	59,3394374596903	134,038930152232	137,632666401811	132,434730035521	2,02333349374027	59,4555170522901	57,4470635839483	0,791101906559049	54,3750302763297	56,6484228131046	59,669296593381	129,30500839639
	75	49,4698667230463	52,6397240902455	48,7769620376511	47,3267202549583	44,3263974121342	47,0275864979955	162,884228569329	161,511399346113	144,299335196796	-0,30391984811439	-1,46504791949923	50,6968230402092	65,1366991180514	56,1735996646745	62,8912315551441	53,3013092903796	52,2358409457318	152,584383578479	197,185749738516	185,466188965645	-0,0803943598549495	54,4368998350196	73,2845100629563	55,9645403568766	59,4623293066842	57,7973936785133	59,3518692831487	165,415028698182	188,115392165105	189,037028527695	0,10143928983166	52,80383906669	63,9137405028619	64,1277372129521	59,6917353266329	60,0716177068899	59,0350300469867	186,768647281204	193,132555122894	185,931363983612	1,98504468100401	59,7757469034218	56,4735117992	0,661189956831322	53,7475010992262	56,6589003584741	59,4332103259329	180,595843478145
	75,5	49,1805754818558	52,8519382109272	48,8559937468026	47,3757181095798	44,6175040617484	46,4550303827536	219,239814156257	217,933096961294	193,009257619915	-0,199764533992152	-1,77411521012601	51,3110616929041	64,4822694519792	55,7030282606892	62,3047642164048	52,7231917266306	51,4663598286661	204,225822588833	263,88422726895	249,275428562279	-0,320517146122029	54,880462274669	72,6444840641057	55,6287193287908	59,3204718813183	57,6897864817324	58,9893696417597	221,639963150956	250,422705182202	252,269005325633	-0,0492678145848799	52,9306604774976	63,5958344851399	63,1834659242872	59,2268700801009	59,3099584908616	58,8092855628216	249,384953342003	257,782266337694	247,386069479815	1,8676866839732	59,6915319584413	55,2694363903552	0,595065503293881	52,9349905841049	56,4663385191114	58,8772850176074	240,922779575965
	76	49,5221627355336	53,5080957524436	48,9101651439642	47,6610207147328	44,9263955458688	45,8763162809687	271,767437733768	270,840925735679	235,689899746618	-0,75253113237585	-0,84343770866468	52,2492235893041	63,4557391613642	55,1582529954337	62,2642960589776	52,2800332514138	50,9806661671947	253,38925642074	325,975147323226	308,577930114052	-0,252287686703539	55,4076219475432	71,6015971195307	55,3338939657525	58,7335573063956	57,2316564195551	58,4458688954622	274,479775990256	309,069341418764	309,990158544312	0,582709066757616	52,9470436177718	63,3614114459241	61,959966677853	58,7642923722173	58,922201133918	58,5428276179985	307,61689858484	315,411176695207	302,533217733016	2,10333536795656	59,5473036690086	54,6026327436008	0,232113896466842	52,3042419379773	55,5185288381676	58,182656258761	296,831850528972
	76,5	49,5195120393805	54,0677002029033	49,7703089292045	47,7823843578939	45,0425966336234	45,4974892095097	303,362040538431	302,723262224488	257,864387341803	-1,09189401940137	-0,00904261613226254	53,4000949665794	63,378608248497	55,1966785924251	62,4843117437304	52,3149061034039	50,6544319144867	283,662036185881	362,937124743424	344,907636117772	-0,105106895004155	55,712220712088	71,1504291928861	55,1260198380156	58,2930027624426	56,3359943384505	58,4393699447697	307,063656805374	344,739139268749	342,436479770408	0,640455446269129	53,3185187850165	63,3398757360162	61,4171640085611	58,6754607885504	58,1848424866338	58,2863712219032	343,459308671548	346,477987854273	333,352888295323	1,96381519354031	59,581905019453	54,5168284886761	-0,0141247354480356	52,0037914430114	54,9466365268494	58,1866578450977	329,495286280271
	77	49,4546109055851	55,2450088214077	50,9736869978925	47,729786958302	44,5893628163454	45,5232525878058	304,637007537358	305,627907755752	254,233048537001	-1,32223509554672	0,455095702445817	54,3696864349872	64,3279086057161	55,3830133037892	62,1530447908682	52,3108438554807	49,8611250073706	287,602504527796	365,432192035667	349,179283884397	-0,0936690800937185	56,1125541188027	72,4642978068761	55,69139113034	57,8659913145359	55,540397254463	57,7457679935617	310,609388165929	348,205161167215	341,716690206379	0,142129242960721	54,2927594808713	64,550708848057	62,690239265555	58,5853966276513	57,4309168242928	58,0838586036092	347,1392802195	343,210228113029	331,313663638892	1,61304645804188	60,125142593536	54,9077138155405	0,104981600906001	51,4221109638331	54,4997025127285	57,6846056626747	330,171204796114
	77,5	51,563772520044	58,1813731483595	53,1211438732814	47,4143401121621	43,9269328797875	45,15695543577	275,780020763859	279,959865410232	225,32631370897	-1,61099246685097	1,16879964076747	56,225144502169	67,0424624683184	56,8349770093226	61,0767363754173	51,9734969440507	49,2181191634654	264,767728774475	333,029626751406	319,847837743535	0,320632105478126	58,1838401318352	75,2528957859115	57,8685941397537	56,9134726533063	54,8946957210377	56,7332602451531	284,489069161156	319,36306692032	308,464281108421	0,287414654468762	56,7025791105748	67,5483020407906	65,2486225950362	58,2688141104862	57,0955858547455	57,7692494502126	318,353486203382	306,397627282262	297,628047250442	1,36376984187706	62,072622732142	57,0182400109138	-0,10644357419153	50,5345546921201	53,5013148988019	56,6012927268108	299,136546969255
	78	57,2746144660181	64,3654869548408	58,261918608574	47,2471384683215	43,4695182705093	44,943110557448	222,461298349675	228,539620788202	176,135191425924	-1,53343101096283	1,22477763399326	61,5036635966852	73,8199981984109	61,4015783332786	60,9286789176607	51,2933918790185	49,2805215360138	217,862673646762	270,000581559517	261,682994388018	1,05016489256025	63,1314240413911	82,63245478165	63,2926371239852	56,2427706675007	54,1723578769911	56,5150655635582	232,872271701631	261,313983325294	247,041662930414	0,585104983245856	63,1159508162781	73,58300289057	71,2207487312799	57,9492080871333	56,332660892566	57,0522226080011	260,784714430186	241,728526503278	237,569449741592	0,867610499196587	66,9451609976577	62,8219739001004	-0,0496831443522296	49,9530674692359	52,3750884295017	56,0322512161027	240,725796114699
	78,5	70,0327240352174	77,5106480112613	70,1331569402792	46,8000368533935	42,9784235804051	45,0810760271655	157,191917536311	164,042553719734	119,6984126605	-1,04810290240692	0,74444044214556	73,3413762190663	88,6844662689208	72,5900799822892	60,7503958702742	49,8514666133968	48,6606223475694	157,967199841336	191,536605225845	188,515985845536	1,37815029243779	74,1578284090986	99,9897672209887	76,1629577510266	55,7904403676609	53,6610769142737	56,4541596725447	167,915530574849	187,459720043069	173,372637351644	0,893438415788751	76,6159099969358	87,1537555994499	86,3622174889371	57,3441423697584	55,5958641918083	56,4452355792732	187,974159827834	166,375115517888	165,597738810641	0,613066907896211	79,3019387324246	75,8222128425926	0,742857423698752	49,4156550122112	51,5914858059845	55,3432042878625	169,327499931761
	79	94,6958632025645	103,051714080349	93,3090950899007	46,0187167345836	42,6372326401114	44,5709368777209	96,9479585225096	103,770961131203	70,6625349664523	-0,599098905852941	0,0187433532605041	96,07624272057	116,382452512162	94,600785095792	59,2441244641919	48,1707750235137	47,8257508658503	101,076379035232	118,968306752368	119,008341207881	0,906415645618949	96,4678769901634	131,699121767636	100,930208220087	54,9677742839513	53,1440978261249	55,5810428242484	105,764177392692	118,093348985658	108,379587334206	0,995933143881302	101,874313609616	113,557624467214	114,019010358567	56,3778246546007	55,581691140183	55,7678616294828	118,997665331901	100,238070708222	100,802422989347	0,900090704271463	104,301111111526	99,6435793644023	0,686881544264338	48,7844237695973	50,9405536638612	54,1905931058657	104,167646140111
	79,5	133,485696871182	144,055404053716	130,464651309316	45,6369821861547	43,054494066601	44,1825522352526	51,6886574704303	57,6120289814432	35,085206666321	-0,0150474474299926	-0,284364323169655	132,652874163029	160,046932729435	129,590056828149	58,6031450714468	47,6607877430131	47,9488676965814	56,1381331404226	64,1261732763839	65,0217460561024	0,0849517640309614	132,196282979918	180,929027643169	138,844397280164	54,2115447201121	52,7139917853521	54,6143866512366	57,2537002903495	64,4700443522898	60,9106598901144	1,13977348294475	142,158967200317	154,719958968946	155,445860466028	55,9687295470043	55,5432014554283	55,0689324421903	65,6473746895398	51,8908344976484	52,5660194802031	1,11891589954985	143,791481165488	136,242336405248	0,154253087621555	48,4380125426093	50,1549052990177	54,1256051575845	54,9003868503839
	80	182,392623724891	197,137934053859	178,443112674275	46,0027828273361	43,5006165710266	44,8023397341586	22,4709649115915	26,7274536681981	13,227206631363	0,358390925220306	-0,267264146924447	180,764091606083	216,723032522441	173,715844231187	59,5022644329405	47,7355025350415	47,980051949843	25,6388290383977	28,1303557967511	29,1864908711447	-0,306302879385214	177,617567864525	244,478930233582	186,592524999242	54,0450817210535	52,9360544576482	54,0762109159085	25,2420123236362	28,4362542199934	31,6089149279642	1,51958919765485	194,458913903843	207,710948393715	208,574608497973	55,917221632396	55,3401729426751	55,3328058972854	30,1976074253341	21,4307323374015	21,5313757069704	1,46419619767738	195,130905847563	181,920621151415	0,590085830623764	48,9171533637226	50,0246161223885	54,2410980168848	23,053119062382
	80,5	231,360813474177	251,517740019657	228,113288814233	46,3324182687467	43,6175267400968	45,2295647291402	7,22506197015775	10,5627734879242	3,19083251502502	0,551513102574631	-0,0523253637706489	230,329208885702	274,832252669999	217,452200219708	59,3323943461289	48,2547998348131	47,5014172555422	9,27879256064909	9,59833501338824	10,0370872770961	-0,883489752591913	224,088214436248	307,384467090712	235,009054715197	53,8654128957603	52,9767688643503	53,4029679950743	8,03808736898338	9,19864626333015	19,1046579062522	1,55906938117124	247,017532298167	261,705784564366	262,342572767126	55,8639641941536	55,5722391951314	55,6164039132271	11,1983026269128	7,20586492166751	5,89917028639934	2,0387516041435	248,692964724271	226,39183916808	0,918886360406702	49,8250052034695	50,4481574666022	53,9569120094457	6,85081519256386
	81	266,609339842571	292,698136602284	265,758424507334	47,1652327024648	44,2022465158516	45,5818941152586	1,59897657612072	5,26549902387211	1,08770861479894	0,519778942971584	0,233638480722448	267,819712008373	318,428935786892	248,453642990849	59,3284843291297	49,5608026310009	48,0183539238143	2,70845177210975	3,96010862390654	3,10928272097698	-1,48262553391089	259,077210822099	351,693883078528	269,598692249767	53,8550228002289	52,824992781618	52,6290684502708	1,43661099054992	2,88966086340685	17,2173909131586	1,14845260179027	286,226205647772	301,3210007181	300,049660213012	56,4373151249698	55,4819243495901	55,6245789621378	4,29925399531504	3,20473805302794	1,1816925228303	2,52629864245165	288,676092280068	256,402240258711	0,507136416770322	50,3514877264686	50,9822491335447	54,4647512686001	1,54932917468085
	81,5	276,48949889982	307,151740076137	278,296525448741	48,445048889028	44,6054910585598	46,6858628720356	0,219946292978761	4,04978884334929	1,28125150502098	0,376238628848171	0,954661939137225	281,506548751141	333,419940200478	255,20175726563	60,7178639772316	51,0463776409824	48,8727445141128	0,781024471375758	3,48013298449951	1,77959125307956	-0,973183725533886	269,806667577202	364,349004979098	278,46967797909	54,5690416066935	53,1637653348303	52,9349875343516	0,743802699113985	1,82766333136578	17,8217622101791	1,27453256714904	299,604089706618	313,408908970962	310,036632958444	56,9872769478792	55,07989463016	56,1342945487393	2,64914441154008	2,48260871355075	0,778707177565082	2,85495169579599	301,757515280452	262,521284706054	0,489800105383324	50,7128182593813	51,1866562902039	55,3420105821747	0,785159780693505
	82	255,308759937471	287,033495675851	259,533229656742	49,362581886379	44,4086654547658	47,5470430295209	0,0357922097310279	3,66955594766273	1,07212856652291	0,139772744942491	1,12905120801656	264,572904856284	311,754453994161	232,890848692376	61,3382102152101	51,7906894284737	48,8984316803435	0,492447965647386	3,13396599874318	1,41388075439045	-0,339006189430677	250,747982023445	336,551204004405	256,886087398479	55,4075961245616	53,6206159716386	53,9494578032093	1,62940213144236	1,77071927124575	17,877670439504	1,71368144319001	279,413813750956	291,137572213256	286,604979413638	56,9943027239632	55,375427115454	56,656857152147	1,97446737418915	1,99137166892268	1,01351950626508	3,38146286262941	281,843077131982	239,42572796689	0,9804769768661	51,2894537586041	51,6296020230791	55,2828035665437	0,584668675095656
	82,5	207,093262687805	236,104111800773	213,27118659695	49,8066095269694	45,0693160982854	47,680531110452	0,324747658067963	3,71202210693167	0,997762943689224	0,111819307119106	0,447715356074241	219,209103606167	256,753237704824	187,240576065424	60,8335180271191	51,7358137516165	49,4517046160992	0,577242510017811	2,89925837686656	1,36935903324058	-0,747459150637781	205,93138581743	272,418199492002	209,023244909644	56,0080187176346	53,480998931667	54,2435939556461	2,12326749010913	1,82667445429604	17,362297569593	1,66986035654168	229,035357207112	238,191152277584	233,007878243312	57,0462595131779	55,6530917325462	56,2063843541138	1,4478458745192	1,96796477812916	0,948181221595064	3,73618892675245	231,969246142522	191,484272690608	0,972360455785406	51,340710238585	52,1077069854606	55,5731594525151	0,055175906156137
	83	146,651013489109	169,919672221914	152,956979907401	50,2357920825706	46,2940292335797	48,0231077533497	0,523450062918414	3,88573989860242	0,638743573119029	0,216851135042532	-0,0943446931274252	159,382700827646	184,813209402727	132,144572283366	60,6932000390495	51,4599477192851	50,5671791225768	0,502351354587461	2,84088969817662	0,911875414749034	-0,836417968789419	148,004642542836	192,948646876549	148,126729779805	56,7616190171791	53,6011452268785	54,393053895232	2,22536810247033	1,8074736724094	16,3089431254084	1,69253176366954	164,305702185105	170,510375893619	165,073231897471	57,3797329340454	56,0183493481602	56,2349307140375	1,1745084858515	2,06028340571862	0,921903347480338	3,71961790471244	166,859073635055	133,535299648867	0,556565900741589	50,6008301553009	52,3980665837684	56,3400773055904	0,120311933747814
	83,5	89,4931555282595	105,86851622078	94,6188717595037	50,6229089225694	47,2512030530639	48,671667554478	0,814936150067979	3,77038598753006	-0,224466746136102	0,595008915053711	-0,570593908336321	101,439377546314	114,956980083463	80,8022080435197	60,3926836155152	51,2500509226298	50,8913654540938	0,817559789975348	2,26455476627677	0,430438909279701	-0,482371860589069	91,6273272022049	118,86659187901	90,590229303385	57,6178241875807	54,4370009603284	55,2947066401154	1,92914812406764	1,54229310973511	15,2702928135688	1,65134820275273	102,424038120906	105,903951433599	101,117545958795	57,8567401694798	57,0045083015062	57,1008751022366	1,18663530503738	1,54253751622724	0,848386350261194	3,38134674763069	103,711544201598	80,2448724897352	0,106652240702488	50,742308454119	52,6692859536055	56,5029492904767	0,52560550024026
	84	45,0684597097134	54,9511780191054	49,1479222578458	51,2771699224704	48,4939963966615	49,2939533709574	1,17095684895207	4,24738620140238	-0,545243517951803	1,20922982574172	-1,07950806264847	55,3962291787626	59,8701664741252	41,9649166354026	60,3516617879052	51,2490977501865	51,0226918495671	1,11030736760983	1,75971697659361	0,349375279812648	-0,65830531314424	47,7512733924876	60,6788921309418	46,4755986911098	58,209471840907	55,4202459073707	55,9181068975153	1,16651802470841	1,45789638915551	14,7632542456033	1,47203434663822	53,732693789333	55,2327686534052	51,5407988770635	58,8867235344694	57,8239425474088	57,7836394796999	1,59557752523904	1,40241349369751	0,456324141806306	3,2167745925492	53,7872416917785	39,4685942229967	0,388995265577478	51,407992762119	53,1160155108657	56,7541452956762	0,508478274005995
	84,5	17,6100480851561	22,3211517649617	20,316405703337	52,4879399297857	50,0629502432218	50,2433709783177	1,00397350289893	4,63910381717278	-0,367212771241327	1,48222711905316	-1,42969148959907	25,451810219843	24,7571666225483	19,110190272174	61,6347689502935	51,6466111315037	52,1612445161664	1,27512781639729	1,67888174585579	0,185544107811666	-0,680877431463387	20,0380452389373	24,2269814268114	18,3938438317655	58,880673665046	56,4137680441631	56,4879498245182	0,331771154350861	1,37631429967047	14,8028482734762	1,13494463598738	22,8581064565722	23,3599915511755	20,0976126634917	60,5245858162807	58,4141468428195	58,9454257787104	1,84028503927868	1,72942643333482	-0,126924009553591	3,03225650411662	21,8391967445971	14,7129935824668	0,331501505497897	51,9676388233323	53,7479448112102	58,0419352312734	0,853144206571017
	85	5,47323312556318	6,69357478551973	6,60368979807976	54,479423230959	51,3683879272147	52,2359946946042	0,229063485365714	4,90547135540402	-0,240412930654941	1,4108861754284	-0,863093348619657	11,1264517528473	7,9992490956036	9,18500230569663	64,0911075383602	53,6946584904024	53,6444783679797	1,57580993169097	1,64340779799375	-0,158533136495294	-0,140291047293431	6,60657353037448	8,40595902972575	4,95971080405474	60,4659130357986	58,162852381895	58,7159900612632	-0,563330713682376	1,44600804080949	15,112767186989	0,734780825342341	8,75338957885594	8,63158395792999	5,8061392559411	62,6209329793234	60,1912207598203	61,511216789692	1,7997774330708	1,39675571105425	0,00267784989466691	2,59301019470297	6,47309813315331	4,04760446397324	-0,346037166287374	53,7536233069226	54,8437794335086	59,8107324387749	1,19919808004448
	85,5	1,71766666884037	1,17011809596863	2,16867677742965	58,000871348986	53,2505514989633	55,4641797585829	-0,499969341649262	4,87241343491371	0,477237708299526	1,35223592831102	-0,373704919161867	6,7455648098603	2,74092076920073	5,86075096398628	68,6168848862602	57,6905861179318	55,8999905469943	1,59770585517811	1,56406777288004	-0,0677977995821948	0,372287274588643	2,23306819989512	4,06900896312857	1,04080038040041	63,52837714539	61,5315961965892	62,8260742496025	-1,40405186269322	1,53937944244666	15,4764853985179	0,596662240822411	4,88529689586341	4,17567221076456	1,82876007591989	66,4622523707625	63,4583537585822	65,3774620734625	1,60984792650237	1,14618165294002	0,477267937129682	2,62797886621348	1,08298662524976	1,0716936349545	-0,200926798099374	57,6101786179908	57,2569731700415	62,4328650274554	1,05320309302118
	86	1,023224605557	-0,498495104212111	0,770444415994291	65,8121339287067	58,7625496389365	61,6782912909542	-0,94350673344934	4,50795949847657	1,0883919566856	1,40022083395604	-0,615425052883836	5,43812217673536	1,8868913493024	5,01934289906205	79,1916474794961	65,9479284581681	63,1790520212809	1,04608050544988	1,82856823230924	0,427335407814667	0,637259298916604	1,47322934827355	3,26853005762354	0,270001389764957	71,9066986772947	69,4870426211739	70,8610177373433	-1,26753016771141	1,36777719606295	15,3503634471045	1,13979493079228	3,95917816263892	3,44960543173227	1,25185986582619	75,5017740637145	71,5396930380226	73,32090005926	1,53984713149748	1,97589241525287	0,282224712332606	3,20314660691633	0,0185924298920668	0,800239907494472	0,49374372283944	65,1738106665971	63,9672560086509	69,3805484174903	0,611383027960983
	86,5	0,99599929083746	-0,999924465313597	0,0318857907024039	83,4468675735367	73,2157257968312	77,2846377111705	-1,19495032644858	4,2742200831301	1,14224227921846	1,03405481494877	-1,02485142650966	4,57444905443077	1,35512877989373	4,97112230644649	102,022527231337	84,6169323310493	81,1607825741708	0,600023238466463	2,10380356239699	0,646531359653068	0,652031240193992	0,882312477839719	3,04986878222252	-0,492439952140955	92,2617443156782	88,2490301378552	89,9900719488682	-0,933634450355441	1,13007602102027	15,2720547942946	1,66921318276343	3,51620965679734	3,06487014906577	1,09513561863082	96,2268747877842	91,3220407127083	92,8574526884446	1,38919416289127	2,03953261195198	0,0857145919338791	3,24900077911286	0,211535696332191	0,817849587360854	0,0639069335076101	82,7348213783952	80,8940563506511	86,3797133759875	0,204560510554018
	87	0,467898973558533	-1,06119716220479	-0,112836993199949	110,415655009702	96,3054743325778	102,606108425922	-1,26593787243257	4,41793927813717	0,96039292307745	0,791218123470401	-0,807215999382095	4,01091101544785	0,792516821416029	4,5611945268696	135,019864949561	112,057182843564	108,088366798734	0,58695358981015	2,31694881301325	0,546190855464147	0,799619532797351	0,239748534283763	2,99092742296131	-0,552678462908659	121,758783453099	117,011472214417	119,868592386933	-0,766136430374672	0,81903534738359	15,3741065909097	1,90963061814386	3,41621810751866	2,1473210780332	1,19506755952347	127,302704558755	121,269522767777	123,855251508715	1,48324586387673	1,84016273838927	0,472608936828237	2,82829900537558	0,170097130793749	0,594613248489679	-0,34167521451019	109,947388083706	106,837510824056	112,623411399919	-0,249348732763337
	87,5	0,127322705309723	-0,795749707139748	-0,173037344746831	138,256975578313	120,297738148466	129,017921673945	-0,699609948057457	4,3729112529428	0,604731355020249	1,10840895720736	-1,44320579058899	3,60076165049804	0,253408508377504	4,18881204658521	168,709735456165	139,106308028677	135,84278248728	0,494572322709587	2,41580350911073	0,744167079468468	0,925603794149652	0,0313338606056845	3,01122343730134	-0,13181849727016	150,450425761918	146,308615923304	150,061226863142	-0,0931985319386968	0,472681860437035	15,1141953922594	2,25699283506043	3,25216995637004	1,828298613014	1,28724674822666	159,124935414203	152,131881887803	156,038983896291	1,55147839729187	2,4348530078579	0,343838998222054	2,77962570981896	0,39682913756036	0,449644071640307	0,329043535527887	136,850310614496	132,476023656277	139,539312832191	-0,173546996643154
	88	0,153417083237571	-0,272689553527925	-0,0210465565836557	160,927918051485	139,945878304264	151,436088210471	0,171868732945029	4,41109624800595	0,26872773441022	1,085123705005	-2,07980945413556	3,11875809502601	-0,391385258758476	4,20615190217455	196,235021260972	160,897410547258	159,787086256756	0,416621839916843	2,38012081211838	1,01366927426432	0,628547968716248	-0,481344425475413	2,33340136446543	0,0822282284236735	173,338858394766	170,22299828719	174,5478559456	0,891691958885247	0,441981006305184	13,3196400118952	2,36666452414136	2,91104055045611	1,79777512979814	0,928740521861982	184,713245502924	177,607393331195	182,773901243206	1,58808328532382	2,59301202804443	-0,194155117095534	2,4507920365545	0,982378089802694	0,201719360948232	0,162605282346647	158,344069480933	152,594403001464	161,556183528951	-0,139924326654921
	88,5	0,073457672703853	0,175861078851995	0,787972034777624	172,390914397667	150,131647807003	164,487645171226	0,509090739742305	4,87778966127297	0,0474309257905929	0,462766732482066	-1,4438418669161	3,0923277626851	-0,66605566591528	3,95724123729536	208,832046294187	171,219517997775	172,231827794864	0,814947255384709	2,11657996506057	0,283097369086249	0,462349978658949	-1,15234239549739	1,44951454951905	0,140517187942521	182,659885652319	181,305434190523	187,554400862832	0,959201570085611	0,433249387609919	11,3986333268832	1,79404685454062	2,84828101848103	1,14009618782927	0,617080006487015	196,169483867259	190,054273005069	197,35502734811	1,07119069932281	2,12433769163511	-0,0297017890748066	1,73625721888982	1,13397479931018	-0,247119105460285	-0,506806664233295	169,268761696889	162,079775524881	172,744063309503	-0,375239874933186
	89	0,058528670932219	0,492321315866889	1,26107330650251	160,990757379096	140,315643208918	155,893387338432	0,682071654413335	4,97024961917003	-0,0632145192475946	0,191102423121436	-0,945984251891161	3,45992383632336	-0,547491137365853	3,7497576540419	192,637447261922	157,706968931117	160,737684413782	1,17735496386626	1,76989724138855	-0,0660177612062967	0,525450609563848	-0,689374553345431	1,22737115377339	0,225116088533696	165,601366034693	167,419072606758	175,408035811703	1,0797217860096	0,342455711515242	9,54799764480492	1,07871004305463	2,82706271283445	0,797520985806386	0,286102781064017	180,834111401865	177,133139130411	185,97259758313	0,388081651097252	2,13540514160582	0,221077264345183	1,59511715759265	0,96061121061922	-0,685251744328752	-0,284817514896872	157,057256424577	149,285679998659	160,723203355448	-0,249981150853444
	89,5	0,327319108111112	0,407391462336591	0,824634767268094	127,441996995694	110,823425568394	125,356310044912	0,932069640700547	4,48005313736581	0,154180823467925	-0,041982714393896	-1,49681992400406	4,00136401151894	-0,863750912989474	3,6181105332995	151,366246034457	123,474474403225	127,693016285025	0,640451118262718	1,4031792049251	0,39922606655955	0,252376802840104	-0,042874333805571	0,953953724570681	0,142554464520742	127,237052709488	131,030364371318	138,455984367185	1,43374403891198	0,783549666568774	7,09326914337385	0,717227371461888	2,60593735002175	1,29018434796205	-0,468028197978981	141,630843071657	140,5506751825	148,411634756549	0,0704217299638685	1,6581623126865	0,129146860157448	1,75133516116932	0,798289094629183	-0,993833126764457	-0,214505933674786	122,892169690155	115,734201594818	126,233054046828	-0,364825368896334
	90	0,240037338885259	0,320714566354582	0,624034360747942	87,6391797762298	76,3321208080999	88,1648400737746	0,70978886456254	4,05308256984216	0,296187370123278	-0,435963893861469	-1,49923927842116	4,24414915415082	-1,07559524870044	3,34376008306498	103,680333697142	84,8171269946567	88,7989039203887	0,226484342439335	1,03308029653613	0,206979587093997	0,111815107872133	-0,315648658834334	0,606954450396586	0,0159174179409547	85,5624438974291	89,2439341208365	95,4901437297719	0,708036816351921	1,1286712056114	4,78714241325491	0,569108607975238	2,19901690052404	1,19202225212854	-1,11039031640189	96,3962624398531	96,7669066974519	102,962893751344	-0,0894845186867315	0,831943285948228	0,0412782280252486	1,73912011787968	0,558953547371004	-1,14310324377834	-0,820440123641902	84,2641838190527	78,1475099995585	86,4575284809255	-1,05499800332177
	90,5	0,0259828263717168	0,284213811752011	0,303575415196804	51,7338418453206	45,0834250544532	52,8088615996918	0,436107953710859	3,72318263679415	-0,0320236068466784	-0,554107949786101	-1,06368628965777	4,03115093015106	-1,00993100095724	3,50959440877722	59,4992507606156	49,1499500771586	52,134164060412	0,0602207491965601	0,798111727476453	-0,116093787992554	0,0762124536028068	-0,362901476825868	0,752007060328594	-0,200433881029028	48,1795953116873	51,0272224493305	56,3319647851292	-0,347283036631381	0,816753238756121	4,98126375221591	0,55280835711352	1,95503228255467	0,826377714159094	-0,905336725747418	55,0960427238081	56,2206891658432	60,895918506603	-0,324866465533887	0,217160436216261	0,168234466359308	1,99581292372693	0,206693064263675	-1,26945423838538	-0,799708081453105	49,2155904575795	44,7600531269318	50,7753867240143	-1,20090979245452
	91	-0,16831127467816	0,145840382393544	-0,505277500222007	22,6248554828827	19,1535789752862	23,6572240351917	1,00761932767313	3,06405460448275	-0,211189205532776	-0,619779862401003	-1,26432594215572	3,81700298814894	-1,36186243880496	3,69427426721205	24,2625168667375	20,5198810789787	22,1367534340845	-0,745512731694873	0,766508110219831	0,383137669147061	-0,187364176956635	-0,0959319601504376	0,89682883393408	-0,556494363858349	18,6916964052699	20,7394631161308	23,9400403772742	-0,63093441044208	0,539374143774126	5,87875380068311	0,81301325646092	1,88487373585707	1,49269324241016	-0,937233968717408	22,8895498765714	23,6893052966226	26,331332978574	0,0219662064840804	-0,412295188933513	0,122160359241093	2,42986028651313	-0,211532572711633	-1,51290267910213	-0,610382994930887	19,923357967028	17,7744785170958	21,7590029733449	-0,877794652098089
	91,5	-0,333380033971878	0,0277836859045237	-1,1325520947322	5,86470380283652	4,18621612296806	6,61448253319804	0,98866776440309	2,65813561980679	-0,281039893747277	-0,600842840866505	-1,52723064223028	3,23588649050237	-1,5657478740959	2,87868706244552	4,98563322298605	4,98975304259716	5,31667823279139	-1,20544083301985	0,578976621650213	0,351783403912521	-0,155157417621069	-0,598019145705052	1,01313035699371	-0,570314519410829	3,5308643311227	4,29564934092338	5,02023893517872	-0,878619657076626	0,376084657582567	6,01613819871886	1,22082114876883	1,6417088354288	1,98706456222897	-1,07451178419478	5,25277912497512	5,0569159021789	6,03579060454337	0,633489793903152	-0,749303513067389	-0,339440421865334	2,56614380502407	-0,415529588732568	-1,48037665355213	-0,950279126337875	3,82562149832671	2,74583516801516	5,3696176303896	-0,821596970583585
	92	-0,230442108434772	-0,0504527096893526	-1,09529162100222	1,26069640777888	0,293520084172769	1,0582430502443	0,683646053373593	2,69635733829602	-0,621221765572045	-0,146388907412245	-1,34143859229431	2,11026558145221	-1,04345919013389	2,27461283268951	-0,437863170607102	0,512549385063039	0,342404061917875	-0,727641048822136	0,162837021427549	-0,0741381619968706	-0,130366219566042	-1,45536569962508	1,18270625382831	-0,424596132627187	0,627658055704273	-0,0984814199814537	-0,151790562239	-1,54603228003049	-0,277374297020003	6,71356978237327	1,35940621878041	1,28919470849485	1,65524105332577	-0,661941849558389	0,57945434423516	-0,395046015898515	0,0339129251071313	0,569947294212284	-0,411907552713501	-0,702568150833827	2,73584062033154	-0,324832232004553	-1,29017861768295	-0,795511948834758	0,273052919769043	-0,823522688366666	1,79383356354293	-0,715046833527197
	92,5	-0,24233103373723	-0,172303698997325	-0,894318556799419	1,15914998783916	-0,0652199011465768	0,389042911149033	0,858640311630893	2,77696330916552	-0,702860833486909	0,199998609508327	-1,03029565364579	1,78132615143869	-0,266184691955004	2,101178288097	-0,779177365147575	-0,183549054260936	-0,330707911749812	-0,848524831685893	0,0889510763960288	-0,334374899091813	-0,440002685459376	-1,42735096320138	0,945117788082314	-0,46496233546992	0,815621334259845	-0,0504182548169752	-0,409898427777136	-1,27562010995877	-0,625575700419972	7,42811640564474	1,2202710058981	1,20737881874004	1,45479223035318	-0,37076476124065	0,738926512665387	-0,419575438780839	-0,317489914561008	0,43686577499443	-0,191866138244734	-0,557910644660865	3,06575588478069	-0,580648619530393	-1,25796574090236	-0,656055046188726	-0,00622411030741432	-0,782611429413407	2,13873120541695	-0,252654927608035
	93	-0,252414966803656	-0,293525740730729	-0,94235757119344	0,331388002609117	0,0591494551168807	0,29476531890316	0,312770931013915	2,67779684477142	-0,800576444912622	0,558595013554907	-1,57470827491284	1,62796353236246	0,488821549965849	1,05327273045788	-0,467061309052838	-0,600108042952854	-0,536713006135642	-0,984480074794874	-0,211890682213379	-0,632226739630482	-0,691120536025551	-1,14549921168185	1,04614420754098	-0,395584812518848	0,426248213404619	0,0993816681886983	-1,11838665421652	-0,76743294138987	-0,175006135979459	6,68175524479238	0,972891231155131	0,789833737813694	1,10153261589755	-0,640268778088057	1,04081093785555	0,0363067309506278	-0,220271934766515	0,286998201813731	-0,117287530500789	-0,701301129903072	2,94852150771305	-0,811322994418276	-0,719222533777497	-1,14188374532495	-0,0757134999116147	-0,876492967598608	1,68720184334126	-0,141543693889162
	93,5	-0,388881533992446	0,236894632968415	-0,482597881581171	-0,265405343193947	0,834148838248439	0,210701872875006	-0,398167483728344	2,67222683963786	-0,989052975560469	1,72737874665688	-1,78912208618078	2,06056716040297	0,920955845327171	0,495179061024714	-0,313220965663731	-0,64411400336212	-0,244860715139168	-0,655672192152451	-0,0367100593225587	-1,31076004824536	-0,728499312525685	-0,959911341919224	1,16803454152256	0,246809334902821	-0,218550073843574	0,414401173520957	-0,855494243923886	-1,08717349431936	0,794862063159883	6,39690007459745	1,12110507396136	0,568746385972077	-0,121046059582795	-0,312608420056222	0,108744854419967	0,425049221036431	-0,0740645469097103	-0,093714529159854	0,130941017598275	-0,898791260759708	2,39746695906467	-0,573053615588833	-0,298013436613701	-1,3772767312181	0,578567930107226	-1,15917350610812	1,26313401612907	-0,109859864551709
	94	-0,496287372154882	0,41372715017792	-0,128306521608636	-0,512964481110544	1,16601430146409	0,00303952702159904	-0,59260196302904	2,68358169078437	-1,02945371362307	2,15420094955078	-1,70160740093058	2,62288498848295	1,24426950941898	0,641183601838691	-0,160094386906167	-0,769751018089437	-0,182113874636855	-0,906505447616496	0,217604493024169	-1,82524688967084	-1,02352252406354	-0,81891928421669	0,932355806303406	0,457398875732736	-0,494550176296343	0,488310917279705	-0,44383643276484	-1,0823525351617	1,33140936053979	6,65746750801515	0,943711671866538	0,460859615751076	-0,743533566151143	0,035907752478181	-0,123887757593536	0,670563675211326	-0,0980122501598544	-0,51375562662713	-0,02124144240031	-0,522346015158575	2,24715241675142	-0,857660214262523	-0,104034868198255	-1,5582897981368	0,535616626554713	-1,29605984884046	1,10774683122065	0,0524481166780788
	94,5	-1,31338474194371	1,91851559412748	0,732672292900872	-0,313461274152928	2,1411438550407	0,672193348401095	-0,278931362228207	2,58265490366801	-1,16085733987143	3,59530838666132	-1,26382894108099	5,05908931024908	0,680291021246205	1,10198824723051	0,121646541276732	0,47337748001496	0,797348521095444	-1,60524522740309	1,72064551987467	-2,85138956145425	-1,06991031776261	-0,327004733037711	0,65263197174005	1,24677259786932	-1,91644605270949	1,6736714372114	1,28695946883857	-1,6942689455974	3,07818807063569	8,35163645105018	1,78913820627412	1,09183348690675	-1,87708255672391	0,927826334989788	-1,56213500625307	1,31194554187783	0,081213088720915	-0,742584065736878	-0,284752961005211	-0,401367286328707	1,49212911186044	-0,861300801565449	-0,308280620627215	-1,85591459427417	0,566168645797063	-1,75252770272363	0,824707641997179	0,450861459719818
	95	-0,920178326868779	1,68761010624098	0,722840794672095	0,164363133926031	1,4730331342065	0,635646308427283	0,0061799208635307	1,04984785005689	-0,527699570270443	2,29291978597001	-0,253636161763893	3,39088093331122	-0,200914557139356	0,696647157723362	0,138894001095196	0,952399811954137	0,962070621192595	-0,973486711428563	1,55071990472595	-1,75147346850787	-0,357080593772935	0,00153837775610555	0,161160150647049	0,982433255049102	-1,52620443754222	1,31686375453501	1,49581947745077	-1,15602558914509	2,10407107469956	4,60023194791808	1,33938622516433	0,848592772941345	-1,32848037049138	0,95242599663294	-1,54997371837015	0,827377126870999	0,0820412391537957	-0,407347272588936	-0,227835972905154	-0,244268105223284	0,171419631864524	-0,25127923972741	-0,298427683225441	-0,839087798821879	0,395817970799328	-1,0337804842531	0,255947352715907	0,426241566122826
[truncated: 33 more columns]
