# Supplementary material for: Dataset of NMR-spectra pyrrolyl- and indolylazines and evidence of their ability to induce heat shock genes expression in human neurons
Source: Data Brief. 2021 Nov 12;39:107562. doi: 10.1016/j.dib.2021.107562 (PMC8605230; doi:10.1016/j.dib.2021.107562)
Supplement: Supplementary file 1 [file mmc1.zip › Data in brief/RT-PCR/Hsp90 and Hsp70 expression IQ378 IP3/Hsp90 and Hsp70 expression IQ378 IP3 - Melt Curve Peak Results_0.csv]

	Well	Fluor	Target	Content	Sample	Melt Temperature	Peak Height	Begin Temperature	End Temperature	Well Note
	A01	SYBR	GAPDH	Unkn	control	81,5	276,48949889982	77	87,5
	A02	SYBR	GAPDH	Unkn	control	81,5	307,151740076137	75	86
	A03	SYBR	GAPDH	Unkn	control	81,5	278,296525448741	74,5	86,5
	A04	SYBR	hsp70	Unkn	control	88,5	172,390914397667	79,5	93
	A05	SYBR	hsp70	Unkn	control	88,5	150,131647807003	79	92
	A06	SYBR	hsp70	Unkn	control	88,5	164,487645171226	79,5	94
	A07	SYBR	hsp90	Unkn	control	77	304,637007537358	67,5	82
	A08	SYBR	hsp90	Unkn	control	77	305,627907755752	67,5	82
	A09	SYBR	hsp90	Unkn	control	76,5	257,864387341803	72	81
	A10	SYBR	GAPDH	Neg Ctrl		None	None	None	None
	A11	SYBR	GAPDH	Neg Ctrl		None	None	None	None
	B01	SYBR	GAPDH	Unkn	heat shock	81,5	281,506548751141	70,5	88
	B02	SYBR	GAPDH	Unkn	heat shock	81,5	333,419940200478	76,5	87,5
	B03	SYBR	GAPDH	Unkn	heat shock	81,5	255,20175726563	76,5	90
	B04	SYBR	hsp70	Unkn	heat shock	88,5	208,832046294187	84	92
	B05	SYBR	hsp70	Unkn	heat shock	88,5	171,219517997775	84	92
	B06	SYBR	hsp70	Unkn	heat shock	88,5	172,231827794864	80,5	92
	B07	SYBR	hsp90	Unkn	heat shock	77	287,602504527796	67,5	82
	B08	SYBR	hsp90	Unkn	heat shock	77	365,432192035667	67,5	84
	B09	SYBR	hsp90	Unkn	heat shock	77	349,179283884397	67,5	85
	B10	SYBR	GAPDH	Neg Ctrl		None	None	None	None
	C01	SYBR	GAPDH	Unkn	ea3 o.2 mkm	81,5	269,806667577202	74,5	87,5
	C02	SYBR	GAPDH	Unkn	ea3 o.2 mkm	81,5	364,349004979098	76,5	90
	C03	SYBR	GAPDH	Unkn	ea3 o.2 mkm	81,5	278,46967797909	76,5	86
	C04	SYBR	hsp70	Unkn	ea3 o.2 mkm	88,5	182,659885652319	81	92
	C05	SYBR	hsp70	Unkn	ea3 o.2 mkm	88,5	181,305434190523	83	92
	C06	SYBR	hsp70	Unkn	ea3 o.2 mkm	88,5	187,554400862832	81	92
	C07	SYBR	hsp90	Unkn	ea3 o.2 mkm	77	310,609388165929	67,5	81,5
	C08	SYBR	hsp90	Unkn	ea3 o.2 mkm	77	348,205161167215	67,5	83,5
	C09	SYBR	hsp90	Unkn	ea3 o.2 mkm	76,5	342,436479770408	67,5	81
	C10	SYBR	hsp70	Neg Ctrl		None	None	None	None
	D01	SYBR	GAPDH	Unkn	ea3 o.5 mkm	81,5	299,604089706618	73	93,5
	D02	SYBR	GAPDH	Unkn	ea3 o.5 mkm	81,5	313,408908970962	76,5	89
	D03	SYBR	GAPDH	Unkn	ea3 o.5 mkm	81,5	310,036632958444	76,5	86,5
	D04	SYBR	hsp70	Unkn	ea3 o.5 mkm	88,5	196,169483867259	80,5	92
	D05	SYBR	hsp70	Unkn	ea3 o.5 mkm	88,5	190,054273005069	81,5	92
	D06	SYBR	hsp70	Unkn	ea3 o.5 mkm	88,5	197,35502734811	83	92
	D07	SYBR	hsp90	Unkn	ea3 o.5 mkm	77	347,1392802195	67,5	83
	D08	SYBR	hsp90	Unkn	ea3 o.5 mkm	76,5	346,477987854273	67,5	82
	D09	SYBR	hsp90	Unkn	ea3 o.5 mkm	76,5	333,352888295323	67,5	81,5
	D10	SYBR	hsp70	Neg Ctrl		None	None	None	None
	E01	SYBR	GAPDH	Unkn	ea3 1 mkm	81,5	301,757515280452	76,5	86
	E02	SYBR	GAPDH	Unkn	ea3 1 mkm	81,5	262,521284706054	76,5	88
	E03	SYBR	GAPDH	Unkn	ea3 1 mkm	None	None	None	None
	E04	SYBR	hsp70	Unkn	ea3 1 mkm	88,5	169,268761696889	83,5	92,5
	E05	SYBR	hsp70	Unkn	ea3 1 mkm	88,5	162,079775524881	80	91,5
	E06	SYBR	hsp70	Unkn	ea3 1 mkm	88,5	172,744063309503	80,5	92
	E07	SYBR	hsp90	Unkn	ea3 1 mkm	77	330,171204796114	67,5	82,5
	E08	SYBR	hsp90	Unkn	ea3 1 mkm	76,5	315,592592990108	67,5	86,5
	E09	SYBR	hsp90	Unkn	ea3 1 mkm	76,5	319,992634934425	67,5	81,5
	E10	SYBR	hsp70	Neg Ctrl		None	None	None	None
	F01	SYBR	GAPDH	Unkn	tm 0.2 mkm	81,5	308,414931688897	76,5	86
	F02	SYBR	GAPDH	Unkn	tm 0.2 mkm	81,5	276,546108116377	76,5	88,5
	F03	SYBR	GAPDH	Unkn	tm 0.2 mkm	81,5	323,423657030934	76,5	87,5
	F04	SYBR	hsp70	Unkn	tm 0.2 mkm	88,5	187,062417104315	80	92,5
	F05	SYBR	hsp70	Unkn	tm 0.2 mkm	88,5	187,570089124038	81	92,5
	F06	SYBR	hsp70	Unkn	tm 0.2 mkm	88,5	177,032351411307	83,5	93
	F07	SYBR	hsp90	Unkn	tm 0.2 mkm	77	326,142848642227	67,5	81,5
	F08	SYBR	hsp90	Unkn	tm 0.2 mkm	76,5	317,135903740055	67,5	81,5
	F09	SYBR	hsp90	Unkn	tm 0.2 mkm	76,5	340,572369941498	67,5	85,5
	F10	SYBR	hsp90	Neg Ctrl		None	None	None	None
	G01	SYBR	GAPDH	Unkn	tm o.5 mkm	81,5	305,999254739421	75	86,5
	G02	SYBR	GAPDH	Unkn	tm o.5 mkm	81,5	328,512923902283	75,5	89,5
	G03	SYBR	GAPDH	Unkn	tm o.5 mkm	81,5	267,759205640558	76	89,5
	G04	SYBR	hsp70	Unkn	tm o.5 mkm	88,5	184,199317142921	80	92
	G05	SYBR	hsp70	Unkn	tm o.5 mkm	88,5	199,657861611937	83	92
	G06	SYBR	hsp70	Unkn	tm o.5 mkm	88,5	197,072792019699	83	92
	G07	SYBR	hsp90	Unkn	tm o.5 mkm	77	334,830531790528	67,5	81,5
	G08	SYBR	hsp90	Unkn	tm o.5 mkm	77	334,627170162942	67,5	81,5
	G09	SYBR	hsp90	Unkn	tm o.5 mkm	76,5	301,778680142426	67,5	81,5
	G10	SYBR	hsp90	Neg Ctrl		None	None	None	None
	H01	SYBR	GAPDH	Unkn	tm 1 mkm	81,5	285,477260204905	71,5	86
	H02	SYBR	GAPDH	Unkn	tm 1 mkm	81,5	341,523478207156	76,5	86,5
	H03	SYBR	GAPDH	Unkn	tm 1 mkm	81,5	313,042137884193	76,5	87,5
	H04	SYBR	hsp70	Unkn	tm 1 mkm	88,5	166,518486899784	83	93
	H05	SYBR	hsp70	Unkn	tm 1 mkm	88,5	183,0294785981	80,5	92
	H06	SYBR	hsp70	Unkn	tm 1 mkm	88,5	166,322216711206	79,5	92
	H07	SYBR	hsp90	Unkn	tm 1 mkm	77	317,716785572531	67,5	82,5
	H08	SYBR	hsp90	Unkn	tm 1 mkm	76,5	258,376203534181	67,5	81
	H09	SYBR	hsp90	Unkn	tm 1 mkm	77	329,079476297965	67,5	81,5
	H10	SYBR	hsp90	Neg Ctrl		None	None	None	None
