# Supplementary material for: Dataset of NMR-spectra pyrrolyl- and indolylazines and evidence of their ability to induce heat shock genes expression in human neurons
Source: Data Brief. 2021 Nov 12;39:107562. doi: 10.1016/j.dib.2021.107562 (PMC8605230; doi:10.1016/j.dib.2021.107562)
Supplement: Supplementary file 1 [file mmc1.zip › Data in brief/RT-PCR/Hsp90 and Hsp70 expression IQ378 IP3/Hsp90 and Hsp70 expression IQ378 IP3 - Melt Curve Plate View Results_SYBR.csv]

		1	2	3	4	5	6	7	8	9	10	11	12
A	Content	Unkn	Unkn	Unkn	Unkn	Unkn	Unkn	Unkn	Unkn	Unkn	Neg Ctrl	Neg Ctrl
A	Sample	control	control	control	control	control	control	control	control	control
A	Peak 1	81,5	81,5	81,5	88,5	88,5	88,5	77	77	76,5	None	None
A	Peak 2	None	None	None	None	None	None	None	None	None	None	None
B	Content	Unkn	Unkn	Unkn	Unkn	Unkn	Unkn	Unkn	Unkn	Unkn	Neg Ctrl
B	Sample	heat shock	heat shock	heat shock	heat shock	heat shock	heat shock	heat shock	heat shock	heat shock
B	Peak 1	81,5	81,5	81,5	88,5	88,5	88,5	77	77	77	None
B	Peak 2	None	None	None	None	None	None	None	None	None	None
C	Content	Unkn	Unkn	Unkn	Unkn	Unkn	Unkn	Unkn	Unkn	Unkn	Neg Ctrl
C	Sample	ea3 o.2 mkm	ea3 o.2 mkm	ea3 o.2 mkm	ea3 o.2 mkm	ea3 o.2 mkm	ea3 o.2 mkm	ea3 o.2 mkm	ea3 o.2 mkm	ea3 o.2 mkm
C	Peak 1	81,5	81,5	81,5	88,5	88,5	88,5	77	77	76,5	None
C	Peak 2	None	None	None	None	None	None	None	None	None	None
D	Content	Unkn	Unkn	Unkn	Unkn	Unkn	Unkn	Unkn	Unkn	Unkn	Neg Ctrl
D	Sample	ea3 o.5 mkm	ea3 o.5 mkm	ea3 o.5 mkm	ea3 o.5 mkm	ea3 o.5 mkm	ea3 o.5 mkm	ea3 o.5 mkm	ea3 o.5 mkm	ea3 o.5 mkm
D	Peak 1	81,5	81,5	81,5	88,5	88,5	88,5	77	76,5	76,5	None
D	Peak 2	None	None	None	None	None	None	None	None	None	None
E	Content	Unkn	Unkn	Unkn	Unkn	Unkn	Unkn	Unkn	Unkn	Unkn	Neg Ctrl
E	Sample	ea3 1 mkm	ea3 1 mkm	ea3 1 mkm	ea3 1 mkm	ea3 1 mkm	ea3 1 mkm	ea3 1 mkm	ea3 1 mkm	ea3 1 mkm
E	Peak 1	81,5	81,5	None	88,5	88,5	88,5	77	76,5	76,5	None
E	Peak 2	None	None	None	None	None	None	None	None	None	None
F	Content	Unkn	Unkn	Unkn	Unkn	Unkn	Unkn	Unkn	Unkn	Unkn	Neg Ctrl
F	Sample	tm 0.2 mkm	tm 0.2 mkm	tm 0.2 mkm	tm 0.2 mkm	tm 0.2 mkm	tm 0.2 mkm	tm 0.2 mkm	tm 0.2 mkm	tm 0.2 mkm
F	Peak 1	81,5	81,5	81,5	88,5	88,5	88,5	77	76,5	76,5	None
F	Peak 2	None	None	None	None	None	None	None	None	None	None
G	Content	Unkn	Unkn	Unkn	Unkn	Unkn	Unkn	Unkn	Unkn	Unkn	Neg Ctrl
G	Sample	tm o.5 mkm	tm o.5 mkm	tm o.5 mkm	tm o.5 mkm	tm o.5 mkm	tm o.5 mkm	tm o.5 mkm	tm o.5 mkm	tm o.5 mkm
G	Peak 1	81,5	81,5	81,5	88,5	88,5	88,5	77	77	76,5	None
G	Peak 2	None	None	None	None	None	None	None	None	None	None
H	Content	Unkn	Unkn	Unkn	Unkn	Unkn	Unkn	Unkn	Unkn	Unkn	Neg Ctrl
H	Sample	tm 1 mkm	tm 1 mkm	tm 1 mkm	tm 1 mkm	tm 1 mkm	tm 1 mkm	tm 1 mkm	tm 1 mkm	tm 1 mkm
H	Peak 1	81,5	81,5	81,5	88,5	88,5	88,5	77	76,5	77	None
H	Peak 2	None	None	None	None	None	None	None	None	None	None
