# Supplementary material for: Dataset of NMR-spectra pyrrolyl- and indolylazines and evidence of their ability to induce heat shock genes expression in human neurons
Source: Data Brief. 2021 Nov 12;39:107562. doi: 10.1016/j.dib.2021.107562 (PMC8605230; doi:10.1016/j.dib.2021.107562)
Supplement: Supplementary file 1 [file mmc1.zip › Data in brief/RT-PCR/Hsp90 and Hsp70 expression IQ378 IP3/Hsp90 and Hsp70 expression IQ378 IP3 - Melt Curve RFU Results_SYBR.csv]

	Temperature	A1	A2	A3	A4	A5	A6	A7	A8	A9	A10	A11	B1	B2	B3	B4	B5	B6	B7	B8	B9	B10	C1	C2	C3	C4	C5	C6	C7	C8	C9	C10	D1	D2	D3	D4	D5	D6	D7	D8	D9	D10	E1	E2	E3	E4	E5	E6	E7
	65	4019,26094583261	4158,19317424646	4066,06077191307	3977,82724336991	3812,82995854855	3903,60594802337	3903,52488303968	4076,09639465678	3658,10968835707	2394,36839690069	2348,6733865862	4098,93235266152	4374,7221918437	4083,2066753892	4295,68973024638	3965,66625170866	3969,07476854345	3834,12482937399	4255,06794743758	4124,38237690136	2377,20808176434	4007,3904048999	4676,84683734478	4107,37530128274	4106,94859413464	4068,14288315355	4143,5864054747	3929,9398843566	4141,75046891304	4812,20449543824	2439,99739128584	4169,44380799488	4401,41842366252	4302,40867398493	4223,42938110099	4137,27733784818	4178,78051719523	4119,79615927626	4106,8120459074	4010,07463133357	2459,26534513004	4199,67481930698	3995,64594255413	2396,50055287043	3995,04920760109	3992,16835084664	4175,76823634908	4010,75847211158
	65,5	3995,78922695555	4137,51724933436	4044,53886765179	3956,98859339573	3793,26502162658	3883,23828497069	3885,45711015492	4058,64738035964	3639,95517758586	2394,42066530685	2349,21179783575	4079,68867456786	4351,76108586326	4058,7179300814	4273,21481711775	3946,1263806385	3948,35676336609	3816,98500724012	4236,56478815598	4104,50985892098	2376,97247815125	3985,72634354545	4649,45828126836	4083,58271735204	4087,33443475183	4046,49150705735	4120,16729130907	3912,53659528495	4127,18454997293	4796,13712588496	2440,13822238333	4150,57382491388	4375,94831076224	4276,81600025674	4203,7471420392	4117,60256810749	4156,34698005582	4102,19925636277	4089,79409464938	3992,27566235868	2459,5215993399	4177,69589321762	3974,17973752345	2396,40120378979	3974,03365757151	3970,03381106247	4151,25148090916	3991,50830019317
	66	3972,31750807848	4116,84132442225	4023,01696339051	3936,14994342155	3773,70008470461	3862,87062191801	3867,38933727016	4041,19836606251	3621,80066681465	2394,472933713	2349,75020908529	4060,44499647421	4328,79997988282	4034,2291847736	4250,73990398911	3926,58650956835	3927,63875818873	3799,84518510625	4218,06162887437	4084,6373409406	2376,73687453816	3964,06228219099	4622,06972519194	4059,79013342134	4067,72027536902	4024,84013096114	4096,74817714344	3895,13330621329	4112,61863103282	4780,06975633168	2440,27905348082	4131,70384183288	4350,47819786196	4251,22332652854	4184,06490297742	4097,92779836679	4133,91344291642	4084,60235344928	4072,77614339136	3974,47669338378	2459,77785354976	4155,71696712827	3952,71353249277	2396,30185470916	3953,01810754193	3947,8992712783	4126,73472546924	3972,25812827475
	66,5	3948,84578920142	4096,16539951014	4001,49505912923	3915,31129344738	3754,13514778264	3842,50295886533	3849,32156438539	4023,74935176537	3603,64615604344	2394,52520211916	2350,28862033484	4041,20131838055	4305,83887390238	4009,7404394658	4228,26499086048	3907,04663849819	3906,92075301137	3782,70536297238	4199,55846959276	4064,76482296023	2376,50127092508	3942,39822083654	4594,68116911552	4035,99754949065	4048,1061159862	4003,18875486494	4073,32906297781	3877,73001714163	4098,0527120927	4764,0023867784	2440,4198845783	4112,83385875188	4325,00808496169	4225,63065280034	4164,38266391563	4078,2530286261	4111,47990577702	4067,00545053579	4055,75819213335	3956,67772440889	2460,03410775961	4133,73804103892	3931,24732746208	2396,20250562853	3932,00255751236	3925,76473149413	4102,21797002932	3953,00795635634
	67	3925,37407032436	4075,48947459803	3979,97315486794	3894,4726434732	3734,57021086067	3822,13529581265	3831,25379150063	4006,30033746824	3585,49164527223	2394,57747052531	2350,82703158439	4021,95764028689	4282,87776792193	3985,25169415801	4205,79007773185	3887,50676742803	3886,20274783401	3765,56554083851	4181,05531031116	4044,89230497985	2376,26566731199	3920,73415948209	4567,2926130391	4012,20496555995	4028,49195660339	3981,53737876873	4049,90994881218	3860,32672806997	4083,48679315259	4747,93501722511	2440,56071567579	4093,96387567089	4299,53797206141	4200,03797907215	4144,70042485385	4058,5782588854	4089,04636863762	4049,4085476223	4038,74024087533	3938,87875543399	2460,29036196947	4111,75911494956	3909,7811224314	2396,10315654789	3910,98700748278	3903,63019170996	4077,7012145894	3933,75778443792
	67,5	3901,90235144724	4054,81354968592	3958,45125060666	3873,63399349908	3715,00527393867	3801,76763275998	3813,18601861589	3988,85132317109	3567,33713450098	2394,62973893146	2351,36544283397	4002,71396219318	4259,91666194149	3960,76294885015	4183,31516460321	3867,96689635793	3865,48474265667	3748,42571870463	4162,55215102952	4025,01978699941	2376,03006369889	3899,07009812768	4539,90405696265	3988,41238162925	4008,87779722067	3959,88600267261	4026,49083464649	3842,92343899835	4068,92087421251	4731,86764767187	2440,70154677332	4075,09389258989	4274,06785916115	4174,44530534397	4125,01818579202	4038,90348914467	4066,6128314982	4031,81164470876	4021,72228961731	3921,07978645906	2460,54661617934	4089,78018886015	3888,31491740073	2396,00380746729	3889,97145745315	3881,4956519258	4053,18445914957	3914,50761251947
	68	3878,43063257018	4034,13762477381	3936,92934634538	3852,79534352491	3695,4403370167	3781,3999697073	3795,11824573113	3971,40230887396	3549,18262372977	2394,68200733761	2351,90385408352	3983,47028409952	4236,95555596105	3936,27420354235	4160,84025147458	3848,42702528777	3844,76673747931	3731,28589657076	4144,04899174792	4005,14726901903	2375,7944600858	3877,40603677323	4512,51550088623	3964,61979769855	3989,26363783786	3938,23462657641	4003,07172048086	3825,52014992669	4054,3549552724	4715,80027811858	2440,8423778708	4056,2239095089	4248,59774626088	4148,85263161577	4105,33594673023	4019,22871940398	4044,1792943588	4014,21474179527	4004,70433835929	3903,28081748416	2460,8028703892	4067,80126277079	3866,84871237005	2395,90445838666	3868,95590742357	3859,36111214164	4028,66770370965	3895,25744060106
	68,5	3854,60950769258	4012,15783996669	3914,01101558804	3830,73292222163	3674,96759219521	3760,29135154199	3775,88244853802	3953,03858215506	3530,66024395283	2394,33840856299	2352,90592172734	3963,51956885095	4212,36721835912	3911,97186999819	4137,02729938138	3827,42467990295	3822,91581357986	3712,95117441037	4123,18147536895	3983,91564693407	2375,64552777652	3855,05572361419	4483,07465745571	3939,76260314391	3967,7572189142	3915,15052269831	3978,45667095406	3806,5797572052	4037,79927059717	4697,41072383171	2441,02310064778	4036,01178463924	4222,28875993893	4121,63990956587	4083,21730913792	3997,39047815369	4020,22157993145	3994,93651317189	3985,54447110159	3884,08229222267	2460,90042281998	4043,7216298885	3844,59966060142	2395,80903401257	3845,48884751292	3835,76585011231	4003,03630063714	3874,58773456967
	69	3830,13963010935	3989,39519147001	3890,4585654369	3808,07778548808	3653,84682272582	3738,39567244075	3755,5799367113	3934,14389416971	3511,47738180172	2394,14064278401	2353,77867398309	3943,26873072453	4186,6425203791	3887,66395153878	4111,45749138782	3805,3676161894	3799,83836865915	3694,06513848784	4100,86266312785	3961,44050559072	2375,63388372812	3832,45551015821	4451,97141591015	3914,11642469602	3945,15355626431	3891,09624129573	3953,01295938692	3786,90219409386	4018,76771585356	4677,11230233457	2441,00552876403	4014,50389513754	4194,98591081974	4093,35908522043	4058,82188012767	3973,80044057655	3995,31190379123	3974,48234734691	3964,57298284439	3864,02402041868	2460,63286607513	4018,31004878267	3821,52464951659	2395,93885944321	3820,17473634581	3811,25168224006	3976,25538391793	3852,54247972405
	69,5	3804,99675783517	3965,54548580426	3866,41459070443	3785,06518108808	3632,33649078175	3716,41616558738	3734,93959778693	3914,79977304707	3492,29741083425	2394,21531691148	2354,93002390003	3922,46704613065	4159,46400674052	3863,68689960998	4085,2145805097	3782,21848133451	3776,00761979292	3674,47062152577	4077,56115463188	3938,41760549093	2375,46232467698	3809,72027899933	4418,73132755639	3887,64844245575	3921,26437781699	3866,41659332327	3926,3155847641	3766,34801709453	3997,37270333844	4655,57667074494	2440,72008853579	3991,76228108627	4166,50553097119	4063,70297000693	4032,35135429181	3948,57702326424	3969,3975319978	3953,02065089214	3941,67676589258	3843,30621187408	2460,59995772698	3992,13445141231	3797,39026477348	2395,83944508189	3792,92177976004	3785,96618388916	3949,09926086274	3829,48817039971
	70	3779,5132553755	3940,91648743427	3841,74072055905	3761,70769518302	3610,67554534734	3693,58402621017	3713,90754636831	3894,84130631472	3472,44723788587	2394,46580649568	2355,58896126005	3901,52125976518	4130,94165019257	3839,2298357979	4057,79024809012	3758,29722171047	3751,38144954306	3654,82349284383	4052,75996042431	3914,9541833116	2375,48756270447	3786,71954260675	4383,76610849684	3860,70805666466	3896,43967449135	3841,25267703294	3898,83501749615	3745,02211947822	3973,84954336309	4632,78027357431	2440,3549561809	3968,15909039709	4137,18327996343	4033,02335253926	4004,06816358394	3922,35574529304	3943,07137934884	3931,0118457916	3917,23810517314	3821,91296012731	2460,36553341347	3965,18684857908	3772,0571966777	2395,80154279226	3764,60067103186	3759,666975234	3921,46756282001	3805,34363926319
	70,5	3753,65787216781	3915,7442901277	3817,00745031163	3737,83031693975	3588,86544606622	3670,43058231474	3692,7721325075	3874,27211477676	3452,70317408349	2394,6382214228	2356,29047680608	3880,85991753303	4100,99291232293	3814,11286791221	4029,43635946173	3733,68316811457	3726,19111477135	3634,90108752758	4026,89410836322	3891,30486431056	2375,53998339716	3762,83024348847	4347,98687803544	3833,08984405375	3870,36275713316	3815,55362200617	3870,39482304446	3723,14871561144	3948,89414625734	4609,79803786534	2439,79524936246	3943,2109439404	4106,68954316174	4001,71110479768	3974,61552120817	3894,99457705937	3915,69858351715	3907,98107361752	3891,69805449356	3799,93044695861	2460,13081197658	3937,43005886958	3745,59132654279	2395,82753477894	3735,9964045605	3732,36174219882	3893,11604032569	3780,8159362341
	71	3727,76103951926	3890,44105179622	3792,33853338057	3713,83916399532	3567,0788506334	3647,3977384911	3671,52197886011	3853,30153488945	3433,2675671971	2395,32803478127	2356,65957996089	3859,7565526889	4070,34717032102	3787,89783118323	3999,94040744681	3709,0337542434	3700,54202064148	3614,79353899894	4000,58171819677	3867,49637025068	2375,32777051447	3738,65753604851	4311,38964416095	3804,8516964202	3843,39777624539	3789,15190942913	3841,87505836148	3700,82530176245	3922,16583552253	4586,2670343434	2439,11078113502	3917,62945096065	4075,2499247145	3969,99367244533	3944,07524127463	3866,88313416084	3887,93334517664	3884,49909972915	3865,1738308808	3777,62872433881	2459,94583564513	3909,446430072	3718,09525594018	2395,83678245434	3707,36342565707	3704,48800338472	3864,18791183409	3755,81452386341
	71,5	3702,13009110235	3864,99466862121	3767,35008188808	3689,60271416288	3545,18679426046	3624,20039051248	3650,2830547583	3831,53850216549	3413,96601806927	2395,71711769496	2357,17710578887	3838,24925683722	4038,9895735905	3760,6807022646	3970,23210655288	3684,18534757483	3675,13882076854	3594,30705820962	3973,51548041363	3843,64639225427	2374,93366869828	3713,40550651516	4274,23334811611	3776,29456272007	3815,47727507806	3762,27677860559	3812,76157055477	3677,68437269473	3894,62254408131	4561,91653715253	2438,14524037421	3891,82408330204	4043,12500665524	3937,74351520775	3912,91684721637	3838,30041359427	3859,88735176208	3860,08988708656	3837,95655373154	3754,58716722247	2459,62630221918	3881,20316223778	3689,29833868034	2395,75759584935	3678,32330194676	3675,87566329039	3835,12623021609	3730,40634761041
	72	3676,99260444143	3839,84359560857	3742,43209881659	3665,18244156733	3523,07259688955	3600,69801041144	3628,56838803955	3809,28625352459	3394,59183525425	2395,99940464748	2357,43374588518	3816,21213732972	4007,00314103897	3732,50504058214	3939,73740181605	3658,946202866	3649,6263201369	3573,72011591709	3945,47911918308	3819,17333402086	2374,57499263745	3687,40280934889	4236,96194298042	3747,61716483296	3786,65491750556	3734,69216459221	3783,50922495305	3653,88104298328	3866,61286831494	4536,36463887427	2437,58783037075	3865,73332108493	4011,00309502539	3905,13240298814	3881,63286917781	3809,70150968	3831,33548805398	3834,74973199821	3810,47500671736	3730,80280802642	2459,3088674454	3852,34509013225	3660,04937587249	2395,65294038756	3649,78227710701	3646,67505631539	3805,59796859626	3704,58274093094
	72,5	3651,97168148769	3814,66426368908	3717,65896448474	3640,81398214894	3500,65115036012	3577,45573304497	3606,12222703515	3786,43687598229	3375,06624428881	2396,20673264076	2358,17093933433	3793,89822536334	3974,85194974351	3704,11709438562	3908,81755681602	3633,5319541177	3624,09372157078	3552,0573271482	3916,7059428151	3794,1257679111	2374,25783842266	3660,74098147501	4199,51509283161	3718,79920441293	3756,89256369025	3706,54791457931	3754,01644967847	3629,2416201815	3837,98850146714	4509,87600284226	2437,08848920208	3839,46285054546	3978,60775136752	3872,25606321749	3850,11770207915	3780,59536530888	3802,31868847126	3807,86051159297	3782,55399040427	3706,19098519615	2459,05759897883	3823,23693738385	3630,31996187539	2395,45506545251	3621,426580495	3617,60401202575	3775,59835822141	3678,28467417411
	73	3627,14140542931	3789,17088725687	3692,97045597021	3616,51587361583	3478,26486757478	3553,88349015149	3582,29707683342	3762,56246276209	3354,5351840359	2396,79365688456	2358,45067421829	3770,6572684731	3942,82193392695	3675,69129393869	3877,21261195213	3607,75096231651	3598,30848423532	3529,01799308554	3886,24790657647	3767,37953165729	2374,00727241913	3633,87849891875	4161,81084123055	3690,10864001771	3726,95703401936	3678,08926585939	3724,67650181268	3603,40996146889	3807,7107701973	4481,44899009298	2436,60943089598	3813,42295780558	3946,21196648892	3839,08400065028	3818,65424752376	3751,02171180157	3773,22209616629	3779,53969997737	3753,39771843727	3679,97112091391	2458,40709033408	3794,04665294307	3600,56779424795	2395,10527394682	3593,18498973203	3588,80453670985	3745,67319913827	3650,40612015869
	73,5	3602,43023223677	3763,59596918683	3668,10681031144	3592,46827733779	3455,85999837449	3530,08133351672	3555,49756577702	3735,9112873582	3331,30399276092	2396,98348142386	2358,91144917748	3747,07805226966	3910,15226780083	3647,14426323316	3845,65715110755	3581,28806078301	3572,6148251644	3503,15216286798	3852,17226005539	3737,23484192307	2373,98716932013	3606,72613011517	4124,15801949459	3661,71010316422	3696,82235923474	3649,53329415109	3694,86385386073	3574,68134612432	3774,37712941013	4449,09884579861	2436,32339917466	3787,39389886041	3913,83506674872	3805,74444955036	3787,54227549436	3721,06073244592	3743,71083339849	3747,2701581305	3720,94675642878	3649,68108944371	2457,56553145593	3764,52522848239	3570,53804389352	2394,90247793767	3565,02793327488	3559,91786601217	3715,48771228675	3619,16989210592
	74	3577,87392331204	3737,71223447717	3643,56208601704	3568,70846590291	3433,55076252026	3506,1722622766	3521,3411387734	3702,15155511254	3301,30781839112	2397,33840390474	2359,51911375574	3723,05860059033	3877,29299412832	3618,93988005022	3813,86694707954	3554,37126407904	3546,47294973069	3470,27621902063	3809,00426181301	3698,19349173355	2374,16781370944	3579,62694712712	4086,31995872814	3633,50608581471	3666,57715640213	3620,60245443846	3665,23107250027	3538,66675714389	3732,59139881834	4408,11104465022	2436,58056723085	3761,0796360459	3881,46154819654	3772,51396470097	3756,67537286277	3690,94287011344	3713,96415727913	3706,46947856125	3679,67570099452	3610,39359792276	2456,92817670983	3734,8284553765	3541,27491436244	2394,48682279895	3537,48640019766	3531,13778288777	3685,32569531583	3579,9500168576
	74,5	3552,92510439705	3711,39873202228	3619,27741511749	3545,00549259776	3411,28165796799	3482,43042070306	3473,2065480334	3654,14639268656	3258,59196591876	2397,58176799033	2360,20566256088	3698,8084153723	3844,68271716586	3590,88592340263	3782,07618016971	3527,55064867002	3520,27962634004	3424,05033603448	3749,3452712201	3643,08859296813	2374,34115272951	3552,52180211184	4048,86703664183	3605,36051127613	3636,58886196529	3591,58087671161	3635,69441867629	3488,74375763065	3675,03162631912	4351,01138697976	2436,43447642362	3734,83085861711	3848,99401461858	3739,6719624406	3726,0591560341	3660,48213783336	3684,2468095518	3649,71053559534	3621,77583003874	3554,87980896589	2456,0505689239	3705,17701862549	3512,23858039146	2394,10338563939	3510,12281733027	3502,75893385619	3655,26664858921	3525,43069606388
	75	3528,09637772833	3684,96013298731	3595,01257797724	3521,27457136012	3389,12817296719	3458,73287619777	3404,29761008474	3585,77974919674	3197,4382355633	2397,95677532099	2360,73017749587	3673,64457914393	3812,12545855012	3562,85817357437	3750,41257892732	3500,87680069873	3493,9479921385	3359,07586093383	3665,38228885207	3564,49104601004	2374,32148603875	3525,34511229441	4011,99590756351	3577,33165089744	3606,8585020311	3562,58423046291	3606,11166905416	3418,43550440893	3594,56009939378	4270,61047363441	2436,24311025441	3708,44886794034	3816,82897785223	3707,41821133583	3696,04828787953	3630,23926259954	3654,64637071863	3570,22300106291	3539,75388176616	3475,83608124179	2454,97493469315	3675,3524701291	3483,8456804333	2393,71074486353	3483,12628319755	3474,42790977434	3625,6215833327	3448,51819670916
	75,5	3503,44335394696	3658,7105777496	3570,51791706386	3497,65551297654	3366,90632936124	3435,42284957231	3309,10040337042	3491,31035512675	3113,38784476485	2397,9225317337	2361,65799434616	3648,1908483041	3779,62893454115	3534,78367036267	3719,17873381491	3474,29510225284	3468,10000852061	3270,2496255356	3550,62728554685	3456,22179290477	2374,4562386605	3498,04726930329	3975,5365345132	3549,41085302212	3577,11888622457	3533,77562267328	3576,42012565071	3322,03109179992	3485,47940479688	4160,63936512478	2436,31087357997	3682,03372221005	3785,02716940208	3675,54378387214	3666,30686656398	3600,42166666149	3625,2051656726	3461,53191905713	3427,36820101278	3367,82933620908	2454,079596285	3645,45044881695	3455,78655396413	2393,44046589361	3456,39717893197	3446,12941798335	3595,87059598196	3343,54538129673
	76	3478,83912004956	3632,04534483718	3546,14787381394	3473,86895046288	3344,50651813905	3412,27721221858	3185,79735288558	3368,53165071071	3005,47086034059	2398,24099476301	2362,34748052105	3622,29900228597	3747,68292783895	3507,16345371855	3688,03476557202	3448,13474848389	3442,45105284967	3155,37683650045	3402,37487485807	3316,0562250205	2374,60613499828	3470,4520836688	3939,38300207684	3521,69606192389	3547,59132631643	3504,94478420288	3547,14794399459	3197,45560268717	3344,86597963105	4019,35704097651	2436,20038022066	3655,52557918961	3753,20922948172	3644,254959431	3636,80746906159	3570,88880697983	3595,84118652743	3321,65242994277	3283,20999952423	3229,57799977002	2453,07066368464	3615,67037832872	3428,49977373899	2393,15060457378	3430,16629960658	3418,05505805591	3566,75653641346	3208,4425595893
	76,5	3453,95049585808	3605,19205608681	3521,49574429187	3450,01483407737	3322,01344371338	3389,51529116609	3040,64337537762	3223,76018656614	2880,9085098566	2398,65693632253	2362,49939550158	3595,91017066609	3716,03608818836	3479,54633412022	3656,88225862574	3421,9533813111	3417,10227100135	3019,81307610041	3228,59132288178	3151,26259642546	2374,69524152904	3442,66034675498	3903,83069713306	3494,04811546048	3518,37428753582	3476,6040255218	3517,92083605024	3050,74432276233	3180,01489931048	3854,5979576704	2435,79702926615	3629,02851147622	3721,61103456534	3613,46674274767	3607,4938259712	3541,53824382087	3566,66104939914	3157,45568668632	3116,11837012952	3069,13157407063	2452,02252095963	3585,86947597309	3401,08794517912	2393,19265634115	3404,05289210714	3390,57415122339	3537,60998334098	3050,36227656083
	77	3429,2864894305	3577,86053419967	3496,29618666513	3426,11526445512	3299,54346105951	3366,7303066338	2887,24601254492	3070,42395512598	2751,74295477702	2399,3168252374	2362,40076048718	3568,89449957564	3684,11712269594	3451,90900160739	3625,62655376785	3395,82323267326	3391,85008898761	2875,91900397681	3044,94547147089	2976,28505485992	2374,71978286683	3414,6954635932	3867,95879123961	3466,43311419883	3489,30305635949	3448,60139176845	3488,79256562312	2895,0200080497	3005,26010401519	3682,2201652653	2435,62861014438	3602,08944377633	3689,66836783383	3582,56168240719	3578,12971737057	3512,7050866781	3537,55040623897	2983,31453360545	2942,22229487132	2901,45329053225	2451,13834429791	3555,98850939231	3373,87260661489	2393,12095182265	3378,19744022678	3363,09694872371	3508,63261975741	2884,04446199581
	77,5	3404,13938123072	3549,63829386698	3470,32627344861	3402,32033106178	3277,45745252666	3344,03254015115	2740,86192387575	2922,78836379582	2630,75092430704	2399,9778114124	2362,02997837845	3541,35539642095	3651,37414288803	3423,92812502796	3594,81890984399	3369,69241238828	3367,21888911108	2736,55918246174	2868,81480690996	2807,49824832676	2374,73478023885	3386,26763297099	3831,04542297268	3438,06339024973	3460,57074314372	3421,04444922853	3460,2133183476	2744,92827553244	2837,06723548256	3518,16323805752	2435,57944564729	3574,45575161395	3656,73953063505	3550,50055173303	3548,93761776715	3484,06095916744	3508,5971506963	2815,58460038781	2778,33449091514	2742,94899207887	2450,40393235242	3525,48692744243	3345,8701879034	2393,11849547191	3352,66905255165	3336,14436248682	3479,99920980408	2725,3323182304
	78	3377,07786846419	3519,08530000697	3442,63422905519	3378,69164808804	3255,59476554337	3321,55471962593	2615,36778609484	2794,52451508266	2529,60846716611	2400,87458490866	2361,32271775072	3512,07892693476	3616,35481707063	3394,51586080324	3564,44624406316	3343,91206023421	3342,5507477717	2614,96071455784	2716,75589929755	2661,01714353725	2374,36043019618	3355,98569810968	3791,88659563508	3407,96660701998	3432,35891906687	3393,71055738347	3431,96241033487	2614,58355384368	2690,51563601098	3378,17942531171	2435,31248672753	3544,70005717667	3621,54145112775	3516,66686690728	3519,87018319514	3455,65603069817	3479,83314852636	2669,51942087173	2640,20033448742	2607,99932566928	2449,80023357527	3493,36084564461	3316,20399842646	2393,18720722522	3327,62824894566	3309,6149632397	3451,97798209435	2589,23012172257
	78,5	3345,66416324792	3484,07842143536	3410,92694665209	3355,11194381371	3233,98547686299	3299,05232771769	2520,29768836018	2696,32385868096	2455,7904912232	2401,45305889157	2360,88785145446	3478,73645655204	3576,19241799585	3361,4110697429	3533,9001992407	3318,504983463	3318,01625625486	2520,75313339559	2601,2525060035	2548,20633230533	2373,74421279672	3322,08526367787	3746,77050701229	3373,52762286813	3404,30202511475	3366,84552476816	3403,6791552152	2514,1871040811	2578,23755679874	3273,05772469223	2434,99252985819	3510,12889334235	3581,88551316141	3477,79995431857	3491,03043723067	3427,71931110995	3451,53848439957	2557,21570203686	2538,32845075192	2507,26813866954	2449,50025422977	3457,28390238433	3281,84851973711	2393,08403811655	3302,70669001093	3283,72615674414	3423,9806383974	2486,66683619044
	79	3305,13243236421	3439,57447647577	3370,6730839444	3331,93099728048	3212,58476537324	3276,54727051078	2457,49991851842	2629,9456389363	2408,87063866189	2401,91821900503	2360,61241089919	3436,96496220449	3525,58331274895	3320,18202932656	3503,84894244756	3294,08415254516	3293,91215535396	2456,64665332814	2524,4505535763	2472,04769301661	2373,09623268518	3280,02505349662	3689,55419224636	3329,90279788994	3376,60993613269	3340,04414334746	3375,60965394525	2446,32426664877	2502,50657449645	3203,62603592546	2434,44391373102	3466,17028250117	3532,33424538817	3428,28139547919	3462,56752160153	3399,96786757354	3423,39441151313	2481,071633379	2472,54513258524	2441,42316170719	2449,11458231186	3412,03527491352	3238,63110468518	2392,54719411366	3278,21694471647	3258,0018333593	3396,67755580055	2419,07538236434
	79,5	3248,77223664211	3378,61559368492	3315,43605420396	3309,03534572168	3191,24799264804	3254,45940339296	2421,07048848221	2590,41267694336	2383,03877223624	2402,03826676891	2360,81416621909	3380,49193589322	3457,30890592812	3264,79795310826	3474,54287214084	3270,17795055628	3270,07388385454	2417,84989167216	2479,59167249507	2426,83855923486	2372,89010190543	3223,52944652112	3612,32479918886	3270,53066371558	3349,32152187624	3313,67959842615	3348,11622526589	2406,34716142223	2457,75306362473	3161,97194707743	2433,99149216993	3405,91301419157	3466,00441831513	3361,59008524196	3434,5811792368	3372,13083932125	3395,75866806612	2435,847259413	2435,34356880504	2403,92611324599	2448,59712369253	3350,69399398827	3180,22031502876	2392,45553512162	3253,8725487914	3232,78823827954	3369,65502518087	2380,05940295518
	80	3170,11763483315	3293,69296248559	3238,56166000959	3286,19116375931	3169,51828766439	3232,23694629443	2403,23793820611	2569,86082796912	2371,56992506915	2401,96165449226	2360,84569598731	3302,58021798766	3363,58143560175	3189,21563830087	3445,05237404944	3246,32044712153	3245,96627376425	2398,19305498183	2457,27907174435	2404,12500622081	2372,9660369396	3146,34642279665	3506,51566365343	3189,57218312008	3322,32153886254	3287,24773360414	3320,94522768589	2386,44907692885	2435,19978453281	3139,77072839858	2433,27978408477	3322,21890562819	3375,83843916073	3271,10197644574	3406,54306717179	3344,43840322968	3368,20178763565	2412,55787187221	2417,74970316167	2386,07766021702	2447,97573350298	3266,44824514524	3101,0398369461	2392,28047253136	3229,66166180698	3207,75493750603	3342,51663499729	2361,37653268116
	80,5	3066,45996422653	3181,35873383625	3136,82346302949	3263,01516876126	3147,78061959179	3209,66504739843	2396,33379068431	2561,31754483224	2367,8960224792	2401,71025810483	2361,04794622042	3199,57574779557	3240,4589971948	3091,22028250631	3415,14652248444	3222,36006653201	3222,14240971672	2389,95314546759	2448,63769100621	2394,95531427559	2373,21235741633	3045,83391595761	3368,03644412789	3083,9490883903	3295,26411527418	3260,75819753369	3294,0500650477	2378,70778806385	2426,60350320337	3127,67922381784	2432,51813358586	3211,47168156043	3258,23881715559	3153,03976484718	3378,64717907479	3316,74280509164	3340,41108803285	2402,98985811981	2411,31002234924	2379,90024362941	2447,10295915602	3155,33655123102	2998,57239625595	2391,8757839839	3204,89250199066	3182,68042171212	3315,44690291684	2354,47835982729
	81	2940,98999538894	3044,34720200953	3012,43103059425	3239,78627856114	3125,84948034944	3187,00646095949	2394,43212560474	2557,54930405648	2367,09188039374	2401,44449524373	2360,87906602834	3074,22000705982	3091,12223801708	2973,85572989809	3385,69173179393	3197,95409556123	3198,34067395044	2387,30565792198	2445,60083644591	2392,10067856932	2373,83645949605	2924,16621617574	3202,12093316014	2956,80534528317	3268,42117364254	3234,28926295369	3267,53763769518	2376,66135372358	2423,92761644557	3118,93773941656	2431,77458024438	3077,39310487509	3116,47512647422	3011,32648330885	3350,59885009979	3288,90463139275	3312,61060663069	2399,39806758553	2408,86115496326	2378,40445901634	2445,9464432058	3019,96116794089	2876,97148141119	2391,44969999566	3179,87949049294	3157,28699755435	3288,45916578967	2352,74575171552
	81,5	2803,91600193352	2892,95594999442	2875,07075176664	3215,79077374881	3103,60269456907	3163,99290908831	2393,97435949223	2555,29712656975	2366,35940992317	2401,21007139607	2360,76717436472	2935,58550178469	2926,62884127078	2846,63188720429	3355,65210017354	3172,77593708274	3174,07758887728	2386,42347055727	2443,75580018789	2390,8664616855	2374,55254384147	2790,61708017131	3021,47375778681	2818,45028931146	3241,3110774908	3207,87244640868	3241,2733133107	2376,27389999398	2422,76759650679	3109,93598265883	2431,30427773382	2929,41180195582	2961,33262420927	2857,44157674962	3322,21122782568	3261,29409979655	3284,72764350586	2397,75864088098	2407,47037274775	2377,93552535897	2444,59531093996	2870,95516469909	2746,02450575797	2391,32267299846	3154,5652094999	3131,73366346566	3260,93674357653	2352,11804638543
	82	2669,42197554448	2742,65951136469	2739,09051695084	3191,38739987449	3081,30836657769	3140,35120450505	2393,95634812623	2553,29047601248	2365,80327630968	2401,07883447996	2360,00135202599	2797,57652195083	2763,51380293097	2723,23033382983	3325,06790153709	3147,01222731338	3149,5578305916	2386,20636633191	2441,98459694121	2390,06988182594	2374,79177513724	2659,0750014388	2844,17747139594	2683,17394398795	3213,8273733969	3181,11168129372	3214,50562449156	2375,59763831317	2421,85049614063	3101,1291446054	2430,45965287921	2783,09710267792	2808,51489989873	2706,61443294331	3293,67934792876	3233,7403069665	3256,48170519255	2396,50365793344	2406,26093466796	2377,45006919046	2443,07233962923	2723,4537065703	2619,07015451453	2390,89840314846	3129,15224823965	3106,07436633561	3233,22386788643	2351,79000019432
	82,5	2552,85279886981	2610,76764913433	2619,87850657465	3166,49443260227	3059,0846557691	3116,53817299511	2393,84724861407	2551,54565354036	2365,27469883681	2401,04240376776	2359,7542058364	2675,46715943054	2620,1111577088	2617,42765755403	3294,46306429309	3121,10338639512	3125,11612993071	2385,84495957528	2440,5885728756	2389,38648784701	2375,01578019261	2543,94420352532	2690,58277988892	2565,7159459031	3185,92796294926	3154,32013626287	3187,40388462481	2374,66088097527	2420,95252075202	3092,14103858962	2429,64591006742	2654,72820222274	2675,01045837745	2575,56315967352	3265,21482339389	3205,90757746267	3228,1856438201	2395,72944737239	2405,40391226812	2376,93736808776	2441,23984071819	2593,82195194901	2510,48948931901	2390,40420983862	3103,35147352058	3080,09930970349	3205,61658318396	2351,54330634185
	83	2464,33693050407	2509,04176918396	2528,0924469988	3141,59104070705	3036,1571626783	3092,65083039098	2393,62999183786	2549,55485550735	2364,84696310204	2400,94179068696	2359,54962504992	2580,71069736434	2509,50749348619	2537,56698485026	3264,20870604153	3095,31782663112	3100,03959245999	2385,63225785996	2439,06681394008	2388,74417238779	2375,50831316855	2455,27109514851	2574,30033400346	2476,24712240721	3157,8018340576	3127,5944776171	3160,27895502728	2373,53361436254	2420,03132603484	3083,84420949993	2428,78972757235	2556,40718951619	2572,72323309925	2475,92902318191	3236,59343098922	3178,06501541439	3200,21575205755	2395,01132376197	2404,27770113975	2376,50031788431	2439,39145860745	2493,95392873215	2429,24571770086	2389,98485657815	3077,90632521008	3053,98977959541	3177,59470404835	2351,65584341745
	83,5	2405,79521773709	2440,6386833532	2466,71331173205	3116,25955757114	3012,8089599637	3068,47310283844	2393,31199513367	2547,68429517025	2364,69548192419	2400,78463689481	2359,83965069262	2515,91352672976	2435,09779194154	2484,76855176024	3233,7796443718	3069,63561413437	3074,64191152096	2385,29405784183	2437,80908644001	2388,47694037973	2375,80009318815	2395,77414475358	2496,96585559897	2417,17518612338	3129,15487508215	3100,62081058575	3132,92152133037	2372,50131332958	2419,17428238625	3075,8302872326	2427,96403741816	2490,10463990472	2504,14620347896	2410,00556811827	3207,8014493884	3149,81031777495	3171,83832455059	2394,50704275632	2403,41229319088	2376,02660223936	2437,56539632621	2426,77241884901	2376,33464739227	2389,84846317068	3052,64208669486	3027,70321145676	3149,34238958704	2351,37584760741
	84	2372,86740741741	2401,14581844713	2431,51083765444	3090,92315212086	2988,86697553598	3043,96928977177	2392,81502066056	2545,71404844317	2365,00200244737	2400,31780630657	2360,11884271694	2477,44366531048	2392,28613320924	2454,82492117967	3203,75974240111	3044,02973554308	3049,16715804906	2384,81326059186	2436,79404364553	2388,26475457614	2376,04777128885	2361,74238652191	2452,93395833568	2383,60824442903	3100,21238456307	3073,12394723803	3105,00504150747	2371,67330576249	2418,46943124892	3068,49679250175	2427,15986226715	2451,94281724442	2464,66311607247	2372,59309188612	3178,65075348916	3121,07232555372	3143,11273532069	2393,77147192	2402,68968248434	2375,69536248808	2435,99449192169	2388,21188358062	2347,04321699381	2389,79182520942	3027,08213456563	3001,2939798644	3121,07078294463	2351,17220192131
	84,5	2358,05554734608	2382,81114056438	2414,93886237677	3064,88877744814	2964,27037694888	3019,1158533683	2392,21709609609	2543,4415129521	2365,16821312266	2399,62058221493	2360,88438372259	2457,96716827755	2372,08215599394	2440,30439645043	3173,22745686279	3018,29896322661	3023,48484736786	2384,19834017029	2435,99373911689	2388,13377880948	2376,43721399146	2345,47849772576	2432,85132582077	2368,14629789798	3070,91931211856	3045,17789899224	3076,98081630698	2371,35330091929	2417,71112112305	3060,98345948558	2426,51507684234	2433,55745277394	2445,95323076478	2355,58098505996	3148,81384441025	3091,99310838629	3113,96676053859	2392,93044446682	2401,95498812216	2375,5880430195	2434,35218771794	2370,15485594642	2334,33871860103	2389,49987233295	3001,21179908971	2974,5486275771	3092,44291009704	2350,82780737417
	85	2352,8303256343	2376,12849498799	2408,78438570367	3038,28781925794	2938,81247693971	2993,55655485567	2391,89654063091	2541,09691497059	2365,35735158215	2398,88473220238	2361,43044091385	2449,51720481926	2364,60340475021	2433,64324218422	3141,90117669691	2992,11920587019	2996,91923033257	2383,52836069326	2435,10233721473	2388,0951315047	2376,65544771613	2339,4135592809	2425,45744856347	2362,86960875067	3041,17416139433	3016,57266031319	3048,26195622525	2371,34862322848	2417,07341426417	3053,64911299734	2426,03024904559	2426,425855206	2438,5760633063	2349,77715197786	3118,01293237087	3062,47099558959	3083,94507683976	2391,97200259735	2401,03374155221	2375,72978897628	2432,98643729654	2363,73687566206	2330,08985270895	2389,53010146974	2974,91198094161	2947,44920162333	3062,9237399024	2350,32239119562
	85,5	2351,15885198317	2374,42700626986	2406,8001303459	3010,10453424646	2912,75067265289	2966,63144937958	2391,98799591386	2538,58185029264	2365,33499837496	2398,21340677564	2361,75428733026	2445,21270411906	2362,17896400457	2429,97626142972	3108,71973243997	2964,23104354027	2969,62595688601	2382,66562555141	2434,34872546875	2388,2332204551	2376,57624001764	2337,37179825911	2422,51566598217	2361,62916368715	3010,13313172253	2986,69312345201	3017,90453801976	2371,89447998357	2416,2640323063	3045,86594083822	2425,73679946164	2423,11758233682	2435,60973065667	2348,06372483315	3085,84639533979	3031,48455911883	3052,16961137544	2391,15299841084	2400,54132433384	2375,5404700876	2431,69449834969	2362,00753596812	2328,98569460818	2389,74368228629	2947,08669064268	2919,43265439541	3032,41765663684	2349,69622704128
	86	2350,53324326751	2374,23419280407	2406,02312019593	2979,52574589316	2884,91966873134	2937,51002602964	2392,35660011491	2536,26957529988	2364,89380688184	2397,52571984483	2361,89951148655	2442,16666255965	2361,05609186789	2427,30985484819	3072,2445922487	2933,65432899479	2940,16290440219	2382,00640323098	2433,49438124838	2388,1090889221	2376,31823321454	2336,52823197092	2420,68443380527	2361,22943556672	2976,71841960964	2954,22285720762	2984,69075557725	2372,62275399463	2415,56876895982	3038,23324644484	2425,34232817357	2420,9441912206	2433,70461895518	2347,29184560729	3050,63675880138	2998,15125597292	3017,80284275359	2390,35056807062	2399,76090644408	2375,33084613229	2430,2910381439	2361,87191255318	2328,50465183479	2389,66608183845	2916,60300683092	2889,42887101196	2999,73314989567	2349,31474773843
	86,5	2349,98488842481	2374,67743166883	2405,86079897943	2942,79741862385	2852,63122027569	2903,52870131152	2392,89775591818	2534,05727619596	2364,32328176997	2396,86189892436	2362,39471878922	2439,63621905984	2360,14917755058	2424,80180354608	3027,67609059465	2896,72346493097	2904,83418320682	2381,60891560315	2432,51449802334	2387,83865135119	2375,97322162622	2335,79428844533	2419,08126153396	2361,26971470872	2936,44364071332	2915,56905132722	2945,3676566206	2373,12203587232	2414,91023534291	3030,51543945663	2424,59168331112	2419,01592226591	2432,03570922037	2346,67109455096	3008,57797007889	2958,1853140045	2977,09366028998	2389,618055812	2398,64939717481	2375,26010789041	2428,55686769408	2361,73307082687	2328,08727341746	2389,38215449397	2880,40107791218	2853,92782170641	2961,51538020791	2349,08587827482
	87	2349,57796480075	2375,14092755455	2405,89240126789	2894,70369784932	2810,43215575574	2858,8043180569	2393,51358026478	2531,94807918803	2363,79397048235	2396,47399439587	2362,86134226824	2437,53405740591	2359,68646121411	2422,36363650947	2968,70192681129	2847,74614774478	2857,65935302672	2381,35116413989	2431,39992704525	2387,50259112031	2375,65485637826	2335,63285686035	2417,59339332353	2361,61402526175	2883,09842538444	2864,50233904192	2893,13301145605	2373,56388933222	2414,44970173339	3022,94728262723	2423,70808942617	2417,36764361453	2430,68152440624	2346,14726891525	2952,87617466597	2905,31519290311	2923,26286851165	2388,93154459561	2397,75367877149	2375,18023967269	2427,10427169319	2361,65270911137	2327,70392262821	2389,60034146821	2832,46994309721	2807,21407616325	2911,98881897587	2349,10789923171
	87,5	2349,49261999411	2375,68133748182	2405,94569366582	2832,20935533692	2756,14492362911	2800,69361186466	2394,07413515415	2529,65520189655	2363,38976085435	2396,00393207372	2363,29982502473	2435,59855721575	2359,35269145375	2420,23324855865	2892,51357232873	2784,66718752648	2796,56224132729	2381,02385225345	2430,21591321812	2387,26042619874	2375,18141276863	2335,50267224155	2416,08655482154	2361,75124153462	2814,74364381506	2798,42315895358	2825,3830167434	2373,82175598223	2414,09195062099	3015,2105590631	2422,67816857901	2415,60245942903	2429,8141951596	2345,47792500859	2881,12297098324	2836,7282988366	2852,9945335706	2388,13597558806	2396,72069862484	2374,84990596235	2425,69437141871	2361,52312261163	2327,48695847972	2389,60120092546	2770,43110904331	2747,07863370962	2848,74128953443	2349,26880205087
	88	2349,40248966321	2375,89825633469	2406,02525572781	2757,31516965594	2690,86214155414	2730,46596101032	2394,17200676807	2527,56061657345	2363,18799709533	2395,40929378051	2364,29706537432	2433,9308338996	2359,43930402175	2418,12858210996	2801,06363581873	2709,54720682025	2722,51757015835	2380,8476179722	2429,00739568474	2386,76043283532	2374,78147955063	2335,63379354637	2414,67234464363	2361,76557939648	2733,6711451421	2719,12455150501	2744,02519088128	2373,62369629163	2413,93670326881	3008,03884284207	2421,49199402555	2414,13379717065	2428,81643293724	2344,91689462548	2794,8129933887	2754,1122712364	2768,14133805084	2387,39340146237	2395,37229447465	2374,88488432885	2424,36086197319	2361,21290961609	2327,2698118238	2389,36840200325	2696,52758438222	2675,66043198195	2773,2808929074	2349,28204555022
	88,5	2349,34502355636	2375,96156366716	2405,88541059032	2673,23104654673	2617,8575355537	2650,9293749826	2393,96750825613	2525,19504279704	2363,10388280391	2394,99474774467	2365,22126889431	2432,41500091229	2359,6923710619	2416,0542406295	2698,82817539117	2625,7697857068	2638,75661518351	2380,54798019793	2427,86906819388	2386,36638754802	2374,53982977001	2335,98978509715	2413,78021271861	2361,69123680293	2643,72795334612	2630,39844657175	2652,87245320128	2373,0413003559	2413,64233878891	3001,93309352897	2420,40487711655	2412,65817045312	2428,08476914643	2344,55158072217	2698,82213234596	2661,35323199763	2672,35531998129	2386,62178112986	2394,20744084719	2374,96029912905	2423,287344193	2360,59564968995	2327,31225141201	2389,50089998747	2613,96407187928	2596,35481019373	2689,08784865327	2349,43776684304
	89	2349,31769579818	2375,74659971615	2405,28385732441	2588,44473583666	2543,80832097807	2569,30695226323	2393,6917774783	2522,73338387996	2363,11931248529	2394,91126199351	2365,75403650006	2430,7781555484	2360,05558652674	2414,16848448934	2596,62887887666	2541,95139647089	2553,93686141698	2380,04391873527	2426,90589172401	2386,43229756013	2374,29348020165	2336,64169315233	2413,14306468695	2361,62735677876	2555,00605200157	2541,64262971042	2560,33563879267	2372,67039607488	2413,50469311453	2996,64539842557	2419,72174487138	2411,27957510999	2427,63276707966	2344,30895775506	2602,74893858531	2567,95901817853	2574,79256725647	2386,34648864198	2393,20568871857	2374,89845430372	2422,55280610683	2360,12719427674	2327,5165822522	2389,77356565844	2530,79806267057	2516,98990604492	2604,09839310029	2349,62007160917
	89,5	2349,25501511008	2375,52325100656	2404,74233864727	2515,59137116868	2480,50424586255	2498,34741291533	2393,28684527443	2520,30407831624	2363,12486952882	2394,7962781726	2366,29254282919	2428,93109698229	2360,28661749823	2412,29591501751	2510,0277945573	2471,21781271825	2481,30753816558	2379,48394189029	2426,10336132268	2386,33392821179	2374,05151784875	2336,65181471618	2412,54940246517	2361,48856372045	2481,38221260471	2466,40038974004	2481,19300521149	2371,95056366879	2413,23536571238	2992,45480369238	2419,28045647285	2409,85836905468	2427,18544542593	2344,31691008413	2521,6274357597	2487,827912404	2490,33453130427	2386,18781722086	2392,13387872601	2374,78025502683	2421,64746780119	2359,6412486927	2327,9784072742	2389,80167018154	2460,20750553143	2450,19307936264	2531,74567093461	2349,72157127288
	90	2349,03359411857	2375,34568294507	2404,44712002243	2462,14231090617	2433,92968327851	2445,17058850276	2392,81913284094	2518,25439844206	2362,97660377911	2394,96815174271	2367,19135134206	2426,81914547754	2360,90832868816	2410,56052313828	2446,48527271932	2419,37323649855	2427,35106049764	2379,39944129427	2425,50112416353	2386,1046515782	2374,02768783787	2336,7937831785	2412,19008953873	2361,49489126791	2428,51341541893	2411,65453249185	2423,03782183322	2371,37613351083	2412,73565292571	2989,50051001816	2418,96888913426	2408,69776226012	2426,40696908809	2344,75614620755	2462,26008910981	2428,70854926986	2427,81061413346	2386,25018009693	2391,59622835483	2374,77099509714	2420,81255378427	2359,34136890176	2328,48754825536	2390,06565846638	2408,81859214686	2402,08066532516	2478,8826912908	2350,0525940838
	90,5	2349,03612476815	2375,19857827259	2404,13932077811	2427,46362907698	2403,76898736756	2409,9763251683	2392,57876900146	2516,24347811805	2362,88729809524	2395,19796945198	2367,73886808623	2424,75110441451	2361,33180287529	2408,89921302079	2405,87680233919	2385,99135234748	2392,22830553889	2379,23486737952	2425,05000293957	2386,1405760919	2373,92775167683	2336,94925930369	2411,88013388029	2361,48683950329	2395,20917694196	2376,67585505112	2385,22582372879	2371,28966407699	2412,19131527774	2987,33360112994	2418,6853954484	2407,63929175425	2426,01949130161	2345,32091915428	2424,69639497188	2390,65353182333	2386,96950353653	2386,27384314922	2391,28073181341	2374,71550663741	2419,87333657955	2359,09878125794	2329,11698067664	2390,55060684897	2375,48132583053	2371,48609400457	2444,76055845825	2350,70899442665
	91	2349,00679709604	2375,07350524255	2404,20392053557	2409,25787776042	2387,9189778667	2391,32729072958	2392,28590048189	2514,56707771348	2362,99586523742	2395,50900886537	2368,32920288581	2422,80310993102	2361,96349805108	2407,05742901392	2385,50294331465	2369,04247547271	2374,09642392577	2379,41022870373	2424,67750643832	2386,12735812355	2373,97424147353	2337,1273578994	2411,43064271026	2361,70906754911	2378,99643008419	2359,30995692405	2365,53904930968	2371,6314202386	2411,92431687105	2984,39863240554	2418,37590832368	2406,72105810972	2425,4572675979	2345,67868841788	2405,67818692186	2371,1654137178	2365,64970762256	2386,49778895675	2391,37217313343	2374,62813655649	2418,79447704096	2359,1411760829	2329,76655000907	2390,84241825608	2358,57372797775	2356,21908317771	2426,96266417502	2351,1894688194
	91,5	2349,19653588804	2375,05111225691	2404,61819524358	2402,91895707465	2382,91915289486	2384,45420032804	2391,63763412436	2513,14460830837	2363,08681955427	2395,79848745509	2369,01323744126	2420,98971819104	2362,66838639586	2405,32872847528	2379,16466388363	2363,47142497443	2368,07542995312	2379,93156566114	2424,30308988591	2385,81901784669	2374,08122165562	2337,14300362245	2410,98587019936	2361,9993706839	2374,32390179688	2353,80711989363	2359,19461373396	2371,90915927116	2411,64519670768	2981,52736530472	2417,85346013089	2405,7749295468	2424,5460997894	2346,26522741228	2399,54847459897	2364,8069629826	2358,42279025669	2386,21948930628	2391,64439957216	2374,64679349972	2417,47773139706	2359,2798645274	2330,59369587357	2391,21750001038	2353,54213492407	2351,86074094465	2421,0377743525	2351,61111040299
	92	2349,30701542963	2375,04099711395	2405,24645074492	2401,53406778482	2382,05248134863	2382,93693399186	2391,33576979019	2511,84776759155	2363,30564021812	2396,05361659316	2369,80035052936	2419,63007361865	2363,42982221985	2404,16229237754	2378,36326627524	2362,333103988	2366,94857641602	2380,4999511571	2424,12486839554	2385,83101163143	2374,13126260643	2337,76814596771	2410,41695309491	2362,25617452961	2373,5813926899	2353,14142992874	2358,42838413819	2372,5464886015	2411,60294922785	2978,3231462205	2417,19148613288	2405,09210701562	2423,57599644488	2346,68720845924	2398,41402538598	2364,07183032382	2357,4249057662	2385,94714659225	2392,03179929125	2374,95425215108	2416,22687404345	2359,52083962119	2331,22385375616	2391,73850578807	2352,84521269731	2351,72471194839	2419,65443628481	2352,00275398195
	92,5	2349,43759123304	2375,10521535922	2405,68424988452	2400,86137208916	2381,95431196076	2382,54036646576	2390,90973005422	2510,4378108614	2363,67925857833	2395,94977422915	2370,3446653813	2418,78213285862	2363,66790898091	2403,01024230444	2378,67318536186	2362,25489872541	2366,94559485763	2380,72000200837	2424,10275832723	2385,88050457837	2374,25297623437	2338,48744897591	2409,84939909944	2362,44180823079	2373,0740637744	2353,10153513412	2358,461935968	2373,33849303768	2411,87688207766	2974,82654084195	2416,53494481456	2404,45793601407	2422,89170945079	2346,94200877999	2398,09977743471	2364,24636008452	2357,38583231289	2385,66964299663	2392,06191999751	2375,28778886294	2414,72937542961	2359,64291203183	2331,89315073207	2392,01763234687	2352,60693257693	2352,00613517811	2418,51244111895	2352,28569390354
	93	2349,55258720542	2375,20361380292	2406,16060793704	2400,36137632319	2381,96137089893	2382,3660781328	2390,56454424105	2509,09084216747	2364,00804683649	2395,84096961336	2370,93199485239	2417,80402076037	2363,69892359068	2402,15721664327	2378,94393611687	2362,38556179096	2367,11216753333	2381,3518731886	2424,05187609744	2386,17442300501	2374,56608078615	2339,1507265293	2409,43511143388	2362,70099112849	2372,7636742386	2353,07439032814	2358,7668838086	2373,78989669058	2412,11355404878	2971,07345539764	2415,98422310575	2403,92027809888	2422,15359120898	2347,12128826219	2397,56533567317	2364,31031443779	2357,55752162284	2385,51870224489	2392,24089121999	2375,54069055726	2413,22267302333	2360,0965627263	2332,42111717099	2392,47040525499	2352,73042671929	2352,4411009152	2417,52299968786	2352,2958558226
	93,5	2349,70712389196	2375,31822357468	2406,56554143976	2400,49232530861	2381,79894989037	2382,2216109224	2390,61967160108	2507,75098477077	2364,48890750033	2395,29730327371	2371,88461810362	2417,06925223338	2363,22408921073	2401,89519232971	2379,13495842577	2362,78979307253	2367,39991142109	2381,65579292301	2424,25285795948	2386,56005944082	2374,91975098059	2339,639542336	2408,80184363968	2362,76812946212	2372,67588219202	2352,96829355994	2359,44322053056	2374,20270332407	2411,97658107257	2968,0985371557	2415,51698194928	2403,6445711253	2421,89561128431	2347,51327726844	2397,1925159725	2364,1973832617	2357,57877762249	2385,41312917733	2392,16593817264	2375,99083688122	2411,83865854475	2360,40175765113	2332,6240087468	2393,1363654686	2352,58650243808	2352,89618410264	2416,81866880937	2352,43999556256
	94	2349,94878690023	2374,98390839325	2406,64263775966	2400,57002155607	2381,16448151625	2382,15548155841	2390,89192775109	2506,41993993513	2364,9793729246	2394,18541903099	2372,67172265839	2415,69480981092	2362,81219335817	2401,56152896251	2379,25508293218	2363,01161050724	2367,36283088687	2382,07939802545	2424,05432136028	2387,47409009321	2375,31873736006	2340,11189757834	2408,31337466207	2362,49323550514	2372,95342931125	2352,67178734442	2359,56834071338	2374,85557324432	2411,35050437129	2964,58964819924	2414,88513059755	2403,32419033237	2422,21640680839	2347,41574369827	2397,40079931542	2363,89785612693	2357,64683663437	2385,61702524875	2392,16021950928	2376,37082951787	2410,79226801084	2360,72366660903	2332,75538267131	2393,83706828994	2352,22749058702	2353,58614553908	2416,22746886822	2352,38790509078
	94,5	2350,27389958757	2374,76893987966	2406,64490117598	2400,93810189306	2380,58408992886	2382,11980510794	2391,13979323216	2505,10395404046	2365,51554942984	2393,06964205013	2373,52775531223	2414,2718482254	2362,09980219281	2401,21581522448	2379,28303409034	2363,39860443554	2367,48173739517	2382,60616755023	2423,90206007402	2388,41328099447	2375,90323295048	2340,41734931673	2407,88371217405	2362,2606192534	2373,28080391253	2352,36711830547	2359,74062574269	2375,34086450169	2410,54165703668	2961,33748370234	2414,46883519276	2403,10171219777	2422,66795788857	2347,42200174823	2397,4359556992	2363,49698892383	2357,65596512369	2385,89393985253	2392,20219241744	2376,53615298328	2409,6709370841	2361,22142140015	2332,77919411492	2394,6872762392	2352,05485109938	2354,21145113249	2415,72699865862	2352,36292886161
	95	2351,10906853737	2373,2917071438	2406,02564669716	2400,84980211212	2379,23857701563	2381,56986877922	2391,16990551158	2504,01608646975	2366,04445999082	2390,94488552203	2373,86744811572	2411,16209862749	2362,17024450388	2400,56930141242	2379,167975112	2362,63754658648	2366,67409207819	2383,51583752071	2422,55111997194	2390,04871409623	2376,29280140092	2340,45966666985	2407,68419454663	2361,38530271311	2374,63574694489	2351,19485379602	2358,48310690907	2376,40107090058	2408,62261792485	2956,92983281885	2413,26131908479	2402,34256437317	2423,87116264616	2346,60653061539	2398,7695269412	2362,73054178607	2357,58694813145	2386,28265388672	2392,40347652395	2376,76914328282	2409,36381583869	2361,50791143294	2333,03839090677	2395,52795263094	2351,69091576904	2355,18687806091	2415,4361194692	2351,99401091505
[truncated: 33 more columns]
