# Supplementary material for: Dataset of NMR-spectra pyrrolyl- and indolylazines and evidence of their ability to induce heat shock genes expression in human neurons
Source: Data Brief. 2021 Nov 12;39:107562. doi: 10.1016/j.dib.2021.107562 (PMC8605230; doi:10.1016/j.dib.2021.107562)
Supplement: Supplementary file 1 [file mmc1.zip › Data in brief/RT-PCR/Hsp90 and Hsp70 expression IQ378 IP3/Hsp90 and Hsp70 expression IQ378 IP3 - Melt Curve Summary_0.csv]

	Well	Fluor	Target	Content	Sample	Melt Temp
	A01	SYBR	GAPDH	Unkn	control	81,5
	A02	SYBR	GAPDH	Unkn	control	81,5
	A03	SYBR	GAPDH	Unkn	control	81,5
	A04	SYBR	hsp70	Unkn	control	88,5
	A05	SYBR	hsp70	Unkn	control	88,5
	A06	SYBR	hsp70	Unkn	control	88,5
	A07	SYBR	hsp90	Unkn	control	77
	A08	SYBR	hsp90	Unkn	control	77
	A09	SYBR	hsp90	Unkn	control	76,5
	A10	SYBR	GAPDH	Neg Ctrl		None
	A11	SYBR	GAPDH	Neg Ctrl		None
	B01	SYBR	GAPDH	Unkn	heat shock	81,5
	B02	SYBR	GAPDH	Unkn	heat shock	81,5
	B03	SYBR	GAPDH	Unkn	heat shock	81,5
	B04	SYBR	hsp70	Unkn	heat shock	88,5
	B05	SYBR	hsp70	Unkn	heat shock	88,5
	B06	SYBR	hsp70	Unkn	heat shock	88,5
	B07	SYBR	hsp90	Unkn	heat shock	77
	B08	SYBR	hsp90	Unkn	heat shock	77
	B09	SYBR	hsp90	Unkn	heat shock	77
	B10	SYBR	GAPDH	Neg Ctrl		None
	C01	SYBR	GAPDH	Unkn	ea3 o.2 mkm	81,5
	C02	SYBR	GAPDH	Unkn	ea3 o.2 mkm	81,5
	C03	SYBR	GAPDH	Unkn	ea3 o.2 mkm	81,5
	C04	SYBR	hsp70	Unkn	ea3 o.2 mkm	88,5
	C05	SYBR	hsp70	Unkn	ea3 o.2 mkm	88,5
	C06	SYBR	hsp70	Unkn	ea3 o.2 mkm	88,5
	C07	SYBR	hsp90	Unkn	ea3 o.2 mkm	77
	C08	SYBR	hsp90	Unkn	ea3 o.2 mkm	77
	C09	SYBR	hsp90	Unkn	ea3 o.2 mkm	76,5
	C10	SYBR	hsp70	Neg Ctrl		None
	D01	SYBR	GAPDH	Unkn	ea3 o.5 mkm	81,5
	D02	SYBR	GAPDH	Unkn	ea3 o.5 mkm	81,5
	D03	SYBR	GAPDH	Unkn	ea3 o.5 mkm	81,5
	D04	SYBR	hsp70	Unkn	ea3 o.5 mkm	88,5
	D05	SYBR	hsp70	Unkn	ea3 o.5 mkm	88,5
	D06	SYBR	hsp70	Unkn	ea3 o.5 mkm	88,5
	D07	SYBR	hsp90	Unkn	ea3 o.5 mkm	77
	D08	SYBR	hsp90	Unkn	ea3 o.5 mkm	76,5
	D09	SYBR	hsp90	Unkn	ea3 o.5 mkm	76,5
	D10	SYBR	hsp70	Neg Ctrl		None
	E01	SYBR	GAPDH	Unkn	ea3 1 mkm	81,5
	E02	SYBR	GAPDH	Unkn	ea3 1 mkm	81,5
	E03	SYBR	GAPDH	Unkn	ea3 1 mkm	None
	E04	SYBR	hsp70	Unkn	ea3 1 mkm	88,5
	E05	SYBR	hsp70	Unkn	ea3 1 mkm	88,5
	E06	SYBR	hsp70	Unkn	ea3 1 mkm	88,5
	E07	SYBR	hsp90	Unkn	ea3 1 mkm	77
	E08	SYBR	hsp90	Unkn	ea3 1 mkm	76,5
	E09	SYBR	hsp90	Unkn	ea3 1 mkm	76,5
	E10	SYBR	hsp70	Neg Ctrl		None
	F01	SYBR	GAPDH	Unkn	tm 0.2 mkm	81,5
	F02	SYBR	GAPDH	Unkn	tm 0.2 mkm	81,5
	F03	SYBR	GAPDH	Unkn	tm 0.2 mkm	81,5
	F04	SYBR	hsp70	Unkn	tm 0.2 mkm	88,5
	F05	SYBR	hsp70	Unkn	tm 0.2 mkm	88,5
	F06	SYBR	hsp70	Unkn	tm 0.2 mkm	88,5
	F07	SYBR	hsp90	Unkn	tm 0.2 mkm	77
	F08	SYBR	hsp90	Unkn	tm 0.2 mkm	76,5
	F09	SYBR	hsp90	Unkn	tm 0.2 mkm	76,5
	F10	SYBR	hsp90	Neg Ctrl		None
	G01	SYBR	GAPDH	Unkn	tm o.5 mkm	81,5
	G02	SYBR	GAPDH	Unkn	tm o.5 mkm	81,5
	G03	SYBR	GAPDH	Unkn	tm o.5 mkm	81,5
	G04	SYBR	hsp70	Unkn	tm o.5 mkm	88,5
	G05	SYBR	hsp70	Unkn	tm o.5 mkm	88,5
	G06	SYBR	hsp70	Unkn	tm o.5 mkm	88,5
	G07	SYBR	hsp90	Unkn	tm o.5 mkm	77
	G08	SYBR	hsp90	Unkn	tm o.5 mkm	77
	G09	SYBR	hsp90	Unkn	tm o.5 mkm	76,5
	G10	SYBR	hsp90	Neg Ctrl		None
	H01	SYBR	GAPDH	Unkn	tm 1 mkm	81,5
	H02	SYBR	GAPDH	Unkn	tm 1 mkm	81,5
	H03	SYBR	GAPDH	Unkn	tm 1 mkm	81,5
	H04	SYBR	hsp70	Unkn	tm 1 mkm	88,5
	H05	SYBR	hsp70	Unkn	tm 1 mkm	88,5
	H06	SYBR	hsp70	Unkn	tm 1 mkm	88,5
	H07	SYBR	hsp90	Unkn	tm 1 mkm	77
	H08	SYBR	hsp90	Unkn	tm 1 mkm	76,5
	H09	SYBR	hsp90	Unkn	tm 1 mkm	77
	H10	SYBR	hsp90	Neg Ctrl		None
