# Supplementary material for: Dataset of NMR-spectra pyrrolyl- and indolylazines and evidence of their ability to induce heat shock genes expression in human neurons
Source: Data Brief. 2021 Nov 12;39:107562. doi: 10.1016/j.dib.2021.107562 (PMC8605230; doi:10.1016/j.dib.2021.107562)
Supplement: Supplementary file 1 [file mmc1.zip › Data in brief/RT-PCR/Hsp90 and Hsp70 expression IQ378 IP3/Hsp90 and Hsp70 expression IQ378 IP3 - Quantification Amplification Results_SYBR.csv]

	Cycle	A1	A2	A3	A4	A5	A6	A7	A8	A9	A10	A11	B1	B2	B3	B4	B5	B6	B7	B8	B9	B10	C1	C2	C3	C4	C5	C6	C7	C8	C9	C10	D1	D2	D3	D4	D5	D6	D7	D8	D9	D10	E1	E2	E3	E4	E5	E6	E7
	1	-6,72061390008002	-1,21925779787671	-0,426513168214569	-9,59306485250909	-5,78760864042761	-13,7143753953455	8,27626788007183	20,7592222788344	-4,74380486645305	-18,9901812020516	-7,61142015170981	-76,9041881415724	-12,3579235495467	-22,9599672863296	-17,9691797276755	-32,0984930134196	-26,0630355451053	-16,0289414906838	-19,1613355845502	-21,2759210179529	-9,73435339793377	-6,94654395580255	-25,0996710805493	-17,3586630811437	-12,2853146186462	-8,19351929814684	-18,9421994831096	-9,4264669603017	-21,8882772608235	-158,23600051076	-36,9158173697338	-23,3655181188528	-18,4945377898512	-1,85411826273685	-12,5959683618266	-10,1204189241835	-10,4117507237734	-12,216718053935	-10,0780715817773	-11,8866341471908	-28,7691007580556	-9,62484142612902	-5,99412118696773	-7,60548757160495	-9,16032361258885	-14,8783776624032	-24,3597388371209	-9,30317762787354
	2	-4,35996674335684	-1,86107248845383	-6,24938491683815	-11,2025284262268	-4,908956954931	-9,01925657422544	6,24913927508942	28,0518905747522	9,82916123873292	-5,08466989286762	0,160159073307568	-10,2026611445176	-0,112898169563323	-12,1044826697748	-6,92401163696377	-3,05100742665309	-9,00530881980831	-8,26217774814359	-8,76256569473981	2,57361951283065	-2,66552685502211	-1,00776497399011	-5,25694723934203	-3,585629703427	-4,35924971573741	-4,752831311916	-8,19159140597367	-4,49085969567295	-7,08044809263447	-106,391630212684	-11,582317240362	-14,5442610331966	-5,92801292894501	-1,25597180197974	-5,94604990180324	-0,87949673090634	-8,93604130392441	-0,310288784554359	2,68468553079856	-3,25623893963029	-14,2606684431385	1,0526188208828	-1,6208353393904	0,519412950780406	-3,87095543408668	-3,6293140547964	-8,57772423223378	-2,22250942444998
	3	-2,59508530428593	-2,44532833936046	-1,68520100105161	-5,12870298750704	-0,643296932701105	-6,50005902575003	1,85026805947882	20,6118336757331	3,89383663148874	4,08670650753038	-5,93603315535893	-4,23946984258237	0,253158102465932	1,06135606841008	-4,22491168940678	-4,30145671133687	0,881359623224853	-1,95089252862363	-4,1363103237145	3,24802589687124	0,893949431268993	-0,753778911060635	-0,198126661057358	2,61616229437959	-1,31571649442503	-2,97251405935685	-1,81077095344972	-1,83022535127657	-0,952137120839325	-49,5082873565566	-5,53743891423301	2,78660783818441	-0,416174265666996	-1,32126037635544	0,0193788675774158	-0,702899047498249	-1,25409330807361	-0,424920890541671	3,73630122718805	-1,97761927544116	-11,3843744419946	-1,34764042944335	1,29469591170573	0,225500873740202	1,16320139379241	-2,22574721286173	0,0150154795842354	-2,11926538996113
	4	-0,408915789793355	-0,00421369928426429	1,19077414658477	-0,852710478102836	-4,28908724786334	-1,557864380929	3,68754946526042	9,17182157229081	7,39660693745009	2,89329720252863	-2,28836881599773	-1,01529702361495	2,47804339886716	-2,8751331752278	-5,83546552818052	0,264228789843855	-0,560040869787372	-2,06963079309389	0,248725768221902	1,73125685497689	-0,827031806060859	2,10809497222863	3,84021286913412	2,96404095142725	-0,0507010786659521	1,27700710512181	-4,03104341708058	2,22655375617296	-1,05837688834436	-30,0212363658065	-1,01933286854137	-2,20896247201063	3,13703626542383	3,4431821915332	0,509281225126415	-1,6453480703949	0,54368434204298	1,78683543589295	2,35031972287516	0,770760106188845	-11,9183102451475	1,99092451972183	2,52278086760816	0,441052638772362	2,88522659254932	2,36378270736031	-0,499872919672725	3,35249582189363
	5	5,83151346153818	2,57057814972086	0,123451136289532	-0,205236491644428	-1,09976367105037	-0,0242279954936748	1,31709905785192	2,38541080435334	-0,165471411821727	0,301519724623631	2,821572718884	4,1652943437507	2,03502271303114	-3,76467126276793	-4,65390685314242	1,32747559904965	1,48772507806143	4,52940216298566	3,1361044747664	-1,32634311512629	1,86769044239827	2,82888108544648	3,55304440859527	-0,750580249964514	0,40820240816447	0,347529320489684	1,39829170851681	1,62662087609579	1,13732340270144	19,3651630447926	-5,12119467474122	4,04607454955976	1,95588421982484	3,01514827879782	-1,42189769894003	2,80864903840939	2,20715827856702	-1,60517930206606	3,96541235716222	3,93945697005256	-5,42030080767427	0,170246199043959	0,221002828253404	0,742110166639577	3,30997289033849	-0,696217644424451	-0,955895634085664	2,1715908784081
	6	3,20317524246775	4,04678563419611	2,55811999836715	4,41339642260709	-1,05549336804506	1,71170129388338	-0,634587970817847	7,94290638668508	-4,55246796764823	5,60230856745784	-3,70952477515539	7,34610308145193	1,31271513938327	11,6212393894475	5,13244141427276	5,01522393706318	0,139486671127997	2,04429162370116	5,63901276607885	2,20816559464402	-2,91601969528301	-2,32295928841722	1,81172836931228	2,79122347442581	3,55371481773409	-0,0597082588997182	4,47479703297495	-0,285593083343429	-0,831757575011579	43,2890596570392	-1,10519065053631	-0,487603788954857	-0,711489384951619	0,492683692416904	0,546449346389636	2,25167505608715	0,343788709944874	2,4027290171648	0,701283322542622	3,25632290916519	-10,8292622057734	0,258136463827668	0,787005781995049	0,651039602294532	-0,662042764265607	4,85339862220144	3,91337888790167	-0,840255878455537
	7	-0,226738805390596	0,860665390542636	4,4624965150706	1,98793621863524	5,24817692009538	0,68334928923241	-0,156184408516765	-6,04024498842318	2,3926705784329	-1,62307852794675	-3,6004622958535	2,17657749679211	-2,39977914525934	15,0467889143147	5,65779184405437	0,516889908980374	-0,551092323401008	3,71423599706714	2,91078025599427	-1,32986184859101	1,92004802625752	4,17295134481947	-0,85754443157748	2,30660501714465	6,1856041798128	2,71632871883185	4,28020912867214	2,30006758215995	3,41943049290148	45,8525037456261	-0,644921334464925	0,743300779548008	2,6572064798579	-1,49044526007083	2,59270794898657	-0,0666995541455435	1,36498984298305	2,35951517167405	-4,43794934881316	-2,59693284861714	4,09591824157951	0,241655279879069	0,59553649717418	-4,67677288776667	4,4859934698743	0,644208870935017	-0,772168338305164	2,88494881494262
	8	3,93788885181766	5,66492784977891	6,69693339875494	4,5961157970155	3,84301923855764	2,9034957587096	0,499337704001846	-11,0469690364234	1,82986851496662	2,20670480867193	-4,15044290018886	-1,50591680135676	-0,471754219499871	14,6190187483198	6,00453216503911	0,847603514255297	5,10725803168498	2,79075848768389	6,12936267507439	0,582399272838302	2,64304212498701	-0,0873875276638501	2,83020768590632	-1,62459991340211	1,82894995285869	1,95469453193573	2,17732466571124	2,8053671577668	2,90246818101969	33,3791081509266	0,624904048497228	5,54984485350997	0,056807709298937	-0,73368340727302	-0,364208301830786	3,30836552939581	2,41764990146066	0,540810119480284	-0,978370378110867	-0,376754953408181	3,74378168150452	5,30062420753939	-0,0240193062518301	1,69136208232021	-3,04894548706079	0,0596855851058535	7,02557093023142	-0,111503751004875
	9	-1,01706382982138	0,644832366281207	4,20294429762725	4,13063139043334	5,99387803189029	4,19419548455153	0,597870974016132	-22,0496486233446	-4,86446802677892	9,65401757756717	-1,73066063941724	2,60779503384992	1,58205238979599	8,50298992016178	4,80364355649544	0,404327577423828	-1,45858911040204	0,5100622680161	3,02607394649476	-0,750520394090017	1,57108437611714	-0,399000965993309	-2,46399881007528	-1,01721736604395	-1,74536650714117	1,65797551893684	0,143394043571334	1,51380625232468	4,50040705013407	27,3134959395593	-1,17701333389232	3,15783898847985	-3,14491051392724	2,23532621284267	0,890833642737107	-1,41835747049481	-0,2591843565815	2,57944257317376	1,69413506335741	0,657687769753466	6,18314950409058	1,00505798763879	0,295756229832023	-0,22174706804617	0,886019667500932	0,300009554242934	-0,279085496363223	-3,34585586652611
	10	0,412199915600468	4,52821086304311	-0,844392693374175	2,00834449813419	3,22677247188903	7,51233200611387	0,345744687090701	2,65740794997646	-6,83809607028115	0,370169798061397	0,961051624385618	1,6912293168898	-3,51530596826296	5,423939589984	2,74209873505788	2,07427021851208	0,456362528551381	-1,36790482655988	5,01856798623976	6,45620700497784	-5,13725146800425	1,93802129617279	-5,54875595371732	-6,74753065180721	-2,2447746066473	2,32856679453789	1,36705229244535	-1,26450955032897	-0,00884822036050537	16,2460432090329	3,13054656103759	1,61538518969655	-3,88519711854133	1,43913441087125	1,07761781169802	2,1527932524441	-1,70461680629342	2,18473572902167	-0,283121410411695	0,792873894180502	5,80651975399906	1,25226105057891	-0,777314292608935	-0,233968143014408	-0,633573005064591	0,346588264465026	0,318798407249233	-1,74650137760727
	11	0,936731223376682	-2,24859734761412	-0,121680201809795	-1,07598815725623	3,10534564060708	6,34968215851177	2,58953853770481	1,69035001549582	-5,82914180813214	-1,93276737677115	-1,08242411350466	-4,70903137498863	-0,729296478963988	2,46976701078438	1,55506682191708	0,07331792703053	-0,640223399156639	2,10355371557171	0,836592869293781	-1,57550389650805	-0,27845379334849	-5,22981622089992	-1,04280111794924	-4,86779985809198	-2,67586278113276	0,971449847283111	-0,629161896895766	-1,52104934638555	1,11549919120625	10,8886474723095	-0,887831945402013	0,19074203090895	0,77956680383204	-1,66375511980141	0,356654202994832	-1,60039271466303	1,66640130961378	-2,44825296771478	4,41814458763429	-0,061503586578965	8,40242794703181	1,04517230382226	-4,1615112357922	-1,22967620648933	-3,26101138654622	-0,208145279760174	-1,42133715245154	4,43717987810169
	12	0,313040050948985	-1,18709285977775	-0,923257689320508	4,60406610125892	1,70736551172786	5,56564887893001	3,01713214744723	3,29465737869441	-3,64617306444779	1,46801778322106	5,43752944775042	0,0952253985446987	0,357186236270081	-3,32439944587986	2,22986214236153	1,30922811819937	1,1876864881001	-1,57174417022998	0,456437651644592	0,278457229681408	-1,75863088239612	-3,3961160532981	-0,28005771190783	-2,31615651765196	-0,498150528752376	-0,879275324100945	-0,191849424710199	2,45504948059715	-5,42118959016489	-4,81937477329757	0,400946375446438	-0,819300250205288	1,04515689280333	0,00731126595974274	-0,292341992974798	-1,3310503167063	0,826019734030979	-0,36643713103831	-1,81203320361919	2,36513437260737	8,86754688661586	2,63026043331047	-5,63164125769799	0,273261574720436	-2,7159613971744	-0,0384567566011356	2,59292701553522	1,82773195256141
	13	1,45303386547948	0,596756728175023	-5,01016132761742	3,31190310971533	1,38900481126939	6,37368241523018	1,62129202568394	1,97025791063288	-0,301587216521057	-1,57289177619487	10,6343375353094	-2,51796606122389	4,74327748379756	-4,78658764422198	3,18030881242521	1,64881193163637	-1,93277758795193	-0,870556407630829	-2,69765369332754	1,89162658398482	-6,07009650868304	1,72167494403993	-0,85325079824861	-3,91392441764992	1,39122355174732	-1,25735812313314	0,170352313498825	-1,22296258854158	-3,40085097289239	-14,8690518325279	2,01568862138129	2,66397433868497	0,357690824358087	0,937580957108366	3,84991881102087	3,11838449349762	-2,7753322141516	-0,106051446940455	-0,765043349384996	-2,02335025946968	0,178373501212263	0,390859125504448	0,613902048808086	-1,70789497866508	1,65266006388947	-2,71001787668729	-0,14272579598628	-1,63000245743706
	14	3,9994879856572	3,4654260707407	0,207888134691075	-1,24514235308379	1,88559686897179	-4,79265159405077	2,21218257767669	-0,241662880037438	1,04879416833001	-4,93705662652883	2,22446106288544	4,8180309702916	8,73249553255164	9,68527663178702	1,78722969252203	-2,81448423469465	0,180132716348908	0,534630314978585	-4,02486094260075	1,81312867752877	-1,92678751463609	5,48289822273136	-2,48919528019678	2,67996636329008	0,559610187168346	-3,09088063881927	-1,19355794986268	-2,44624369576422	-0,0737927959639819	-23,1620002045602	5,39849021423652	2,9736733372406	3,83499376463033	2,55416831707907	-4,03082539350498	-1,08864062051225	-1,84867143841211	0,943809878523098	-6,87730066561562	-2,69815715670347	0,875505712320319	-1,84681691890955	-0,217599775816325	0,131117437506418	-6,40963470172028	-0,152683863880611	-5,3211804689804	-3,89876355497836
	15	19,8870546419648	8,89038271335903	10,2910556061456	0,342818884314511	-2,05226160259463	0,778420860314782	-0,893890747342084	4,10368559858262	2,70662185852007	-1,71261879649091	3,18341844828637	13,6487970389053	24,2988987953236	11,6914448353245	0,54924409944897	2,39213786766595	1,21504876213749	1,8445622066215	-2,76329581299206	-1,11779827422561	1,91197468847213	9,90636963586894	10,5180494772999	10,7607673071407	-5,46436088506653	-1,37251015365109	-2,18936595377818	-4,75736271348342	0,775774586684292	-28,4780525631131	7,43429403132131	18,9034498491455	17,8369362553394	13,7551067136051	-4,67625027144732	-3,70390085083682	0,740433772304641	-0,0173141488371584	7,20346731254995	0,4930487411998	0,857534314911391	2,63355170445038	1,16179525034522	1,46361291573658	-2,98202067465354	-4,96037966559061	-1,87978287012538	3,00525790952861
	16	34,9440071164968	27,9163237554039	28,3536283572748	1,25025477055988	-0,137581159965521	-0,303364309143944	-2,17944641051099	12,7787097356386	2,43529943090334	2,04950762200315	5,80149033593216	36,625018119867	46,8436161302875	24,3089835978039	-1,68786069781618	-0,495186408304107	1,87916146480711	1,40835686382388	0,591826068955925	6,12773398430909	1,0312413224824	22,2216732575657	26,5522092717051	23,1316121125019	-0,956791642794997	-0,0613019514748885	-2,56610009368296	1,64548548424546	0,479417050892607	-39,4712843588904	3,77226639181026	37,1044785206827	36,712069144513	38,4236500145903	-0,513685790018826	-1,6549000407108	-1,79024516341588	2,45645323829831	5,82262517122808	3,70390287880264	-2,14933861326153	6,74284667768143	6,27557486895012	4,61640972615851	-1,51925349008752	-1,99456059373188	-0,846369261882046	-1,82068526173953
	17	75,204853651036	65,9354087254137	65,7875348286298	-3,91514513077072	-0,196268180511652	-1,3050580426484	5,06600467855969	10,0476642399344	5,75124526986701	-1,47746845512484	2,49610637749674	88,5029308096623	96,4112766818107	47,8273825322131	-2,14488343890616	0,326828510756968	-2,3033876800414	3,7447556652196	4,33332057718007	15,1167416662724	1,73890855421178	42,4616346599564	58,1521677770893	50,9521924587298	-3,96233044376004	-2,50309368141325	-0,64920342486721	6,50599057647105	3,33960418302649	-43,888178587792	2,37999359269452	68,8252800292735	69,1758642819318	77,5875506496927	-0,460253933032163	-1,17611381782626	0,555922204280705	11,4275708686487	9,50768014703908	5,89087534570808	12,9924705216172	18,9741873221719	13,362630554011	-0,26365753144546	-2,19617837084934	-4,0521340590858	-0,799408945335927	-1,90539492000016
	18	146,448876247992	134,183003843727	134,918706455869	-2,73668171477175	-4,00559041352335	-4,75253212446023	3,00895802174091	15,2926427336592	12,3358872820968	-3,53484585357455	1,61980931583912	165,872721904953	185,411305377486	100,991636638365	-2,81230010548188	-0,205250849885942	-0,252879397049128	25,9320981869064	19,8471385846779	27,605840981968	1,93812712447198	81,4623409750698	118,95172572713	102,279940658014	1,98568086874366	2,09813827738162	-0,293119838458551	13,3930703255214	14,8975976022216	-50,9862328604486	7,0387800647909	133,926053645707	139,958004673256	147,65714518911	0,517077931164749	1,2032235871302	3,56758137699171	21,9439926340247	24,3601343334926	20,9294500531437	8,12034763898055	44,2570266145049	37,2828340660626	1,38943708696161	-0,121396922839722	2,02025532483731	-3,05950614537414	5,28286984357874
	19	256,180399068168	247,530146739632	252,91428084996	-0,873313341719495	-0,829147162690788	-2,80006817151343	14,9224234923367	21,5549095778711	26,4911186313252	-14,7648126486679	3,17395579517051	291,344022201363	328,372788361202	191,413423254665	0,116365384716119	3,40679639432119	3,36036423203859	53,5249680293236	49,7154977371374	65,7984840721706	2,49394467666752	156,527005778973	230,896449243306	193,49766948832	0,0558010960676256	3,514283274842	5,5417196386752	28,8826722786412	37,4573637234148	-40,9954716275993	-0,600183342392029	240,938500326502	253,037533480138	267,751889236829	4,39484258872153	5,00355523954704	0,897050947556636	48,2670572025827	48,309094246626	43,6069209961165	7,88163869064056	94,1117138055511	74,7337253622682	0,684997623879553	6,00381113057665	3,17582331558742	-5,5624778207557	12,0882640311297
	20	411,094351563859	410,722047721049	404,729124853045	3,53067352585322	4,86356464644405	2,09153118133872	41,1441172098721	44,0912612080474	51,0310445883483	-7,20877829025085	-0,856696086075772	460,599665579794	523,864846075642	326,424456198954	13,4094315212633	15,6164907196289	14,2528637862479	110,374379775401	109,098140969105	125,441420314922	5,3314197349514	276,128494459005	405,316243454088	329,482059650633	7,58404193718752	15,1201352763833	12,1661651271861	72,123557500388	84,7719355896302	-10,9503928478102	0,020400323902777	394,530786760467	423,294118460333	449,216665653828	17,3214160408425	18,2870540386111	13,7530079587996	103,018935535425	98,8142614106655	89,5578808541131	10,8657616809578	174,32337254586	142,942305917511	2,85465730555052	6,89013096885174	4,86949282822025	5,10692751043189	32,691548200818
	21	583,022102278466	592,746133586266	575,445666002268	10,4461153318239	8,42811822542672	16,1859138493455	77,7064882680934	89,8216943596549	88,9841917254139	-8,97654269044642	-4,92045800159985	629,832361514591	740,51131270119	479,534582089578	38,5401283559809	32,2877147307531	38,6817488786687	209,789592421017	230,635422226949	239,238856031715	3,57913385485608	442,723259403056	638,032953912195	515,86037682813	19,2140681190695	26,7829040904403	28,1913422069983	144,331348453288	171,103113379581	51,7735509249214	-1,93990813695336	574,181754936166	632,730548159269	656,456430102451	37,4611906800342	34,7982620412445	36,484282219873	200,841640380286	185,954066185792	171,306166474706	7,14741250604493	309,215139793425	253,947484338014	-3,5716973601875	22,7690391336541	12,4334826821118	8,42128041139176	76,4055936547484
	22	739,937615353934	760,963391629419	730,118322494877	29,9271299560833	30,3365493505034	36,7492146642912	166,042128937481	167,952481435153	167,892875857907	-6,79417278218307	3,00754085733843	780,449390296388	936,951484387566	621,1506982319	76,4165298100265	67,1110409368271	75,8791042833295	371,736147659996	414,655097389284	423,54408633782	2,37340946517043	620,753630820901	865,939446519877	697,911257093904	44,5537678969672	53,0283807600199	56,2423249318508	276,915393792666	317,620032155274	171,657892423448	1,6797660192492	742,058516080591	829,075323398335	849,793391312851	79,9583264997859	79,3037465565944	80,6107834502704	363,501771343639	331,870870725113	319,932888138886	4,95862633470506	493,242169738348	414,963570051617	1,19276361306174	43,6992442976175	26,7735354262045	20,3882010903794	143,849168145578
	23	876,10677954385	906,149140697418	862,090574129371	75,030820339658	64,9674936731894	78,8587631404885	298,065649863062	316,983006120136	290,898080591106	-2,27277951829456	-1,47779537612087	902,037281382933	1099,39561059939	737,938888005698	147,589533649838	132,123738633798	143,993602847512	565,647553030764	647,999947169019	652,905403025266	6,06839885161753	781,480194909654	1075,30042593795	863,329156519219	92,5385346731809	108,268292781842	112,501955463534	472,041883933157	538,881317405834	364,562851321268	0,783377616525286	885,790633068892	999,815516181827	1017,26006078687	148,573098266569	147,315690421998	155,433718069846	594,269207937626	554,101050479231	524,785511235954	-1,13698769260418	690,163783739148	597,346575719367	-0,275027456876614	89,4190427411986	54,1204181019311	47,9576931301244	277,610098301358
	24	984,126946736326	1023,77354781212	966,042309815604	151,216101366511	131,130632215845	162,901414376784	510,366147954056	516,982198854168	468,936946424378	1,90104621032424	-2,20028340205545	997,460937497186	1227,88782712639	830,357657064612	279,02431562207	245,120978878208	262,058698122869	724,123910592596	842,490808259725	844,440005657375	1,93720752382478	916,314964619519	1247,33461266525	994,889940606364	175,795160672275	200,771236159024	216,262877686001	671,98361260442	754,367613008459	596,048081947457	3,40594962127489	1000,2329041074	1137,43973692078	1148,17309163552	275,990822068139	267,230790293039	284,396895298497	796,837884553947	750,559560053167	724,522661239804	3,2356117846648	869,739776322279	763,826196887158	-4,07670950967895	177,23684519228	102,500092769345	98,0189392857683	471,46497422964
	25	1068,0979441109	1122,61573275865	1048,55932005728	273,195110883779	265,502783902071	288,926598913995	704,454545978605	697,097366109857	637,500240860256	2,12870309529262	-1,61846961868014	1072,17267807861	1324,99488037748	899,386394693367	479,524169837223	410,269280958907	441,062569446732	837,132110796735	988,069093983852	985,16519825006	2,84805121241561	1021,30510764904	1378,91843960085	1096,72327017715	318,5587689809	357,292208037455	374,481462236096	829,575863390842	926,525548322373	739,028927368171	0,60648591466861	1088,71886188734	1242,53501609236	1248,50835694081	465,163624207931	453,543011373973	481,326384937851	955,645787535092	902,479983661206	878,513486956513	2,64814032580989	1018,81598019896	905,119342727852	1,15703166526646	306,966622904912	198,426762639241	191,348301088469	697,328300833857
	26	1131,9542483479	1199,56285302262	1107,01811216298	464,563216750516	434,034034657173	477,803329974001	847,96756794223	841,131918994662	769,72932995342	1,10590203774518	4,61397883676682	1131,77069506903	1397,91634730698	951,987148462196	733,622595632127	621,927711925639	654,00521797266	916,288404554123	1088,02993442591	1084,26884043616	-0,791989205690243	1102,51615192402	1477,8145066343	1174,88348718717	521,30451142548	579,565332348153	608,305794554144	939,221314500114	1047,17774129258	850,784014712077	-1,25360349350922	1159,87142563782	1322,26585889014	1324,03267979369	708,915352348875	690,255493999068	723,014531806936	1063,82837549406	1006,41993318194	983,362416917758	-0,969820629956757	1135,51816422863	1013,97625020504	1,20247025407707	505,982242183657	341,257541563883	341,082302831364	878,629510879966
	27	1185,84741709951	1261,10836907257	1154,27079164641	675,998700360892	623,883192894066	681,773384546546	938,047743547837	942,510704399393	858,67537038376	4,74839483863161	-4,84823309528929	1178,83626584253	1453,84489717271	992,795831640049	970,058340536694	815,752365750362	844,582326299443	976,60804334793	1166,73458887401	1159,30830137866	1,65933166964123	1165,76331949092	1553,86929685655	1236,08100621994	756,270891420036	797,135034215717	837,5024783787	1018,57434399112	1134,43300049868	925,547029279204	-3,33512221790716	1215,80140884915	1383,50849069175	1384,94159857793	933,188954628187	907,316781840218	945,665134940582	1145,67354042873	1075,51897374366	1063,25030365125	-2,19332139147809	1224,35396270507	1100,58430204027	0,52170142381101	723,014975289992	560,004253582104	568,297889408087	1007,42210200187
	28	1230,02249425825	1305,54488316642	1192,03580413018	863,9588495792	789,177696632921	858,336053032702	1007,7920245567	1014,77975775771	922,88373982793	-3,27830406135763	-2,72852701527336	1217,20667986819	1498,02197558293	1021,7831437702	1164,18721809234	973,992169723245	998,023540195354	1026,39598595302	1230,0923124622	1220,34997901921	-2,48248221199628	1213,9834110693	1614,40177269674	1285,30035079282	963,71202763671	990,868720371093	1040,34025034767	1082,22395945985	1204,1023996801	985,364969815235	-4,04378568463108	1261,36182618073	1432,62482386082	1430,7756254469	1115,72890044161	1081,46941308006	1125,90559995487	1212,3894032459	1138,03049601402	1128,84664456151	-6,15396131387388	1293,04808374923	1167,81852982079	-2,43182533061326	914,255820373846	780,817460548092	803,109220945775	1098,41899672617
	29	1264,74004186514	1342,09383433101	1225,15327066576	1012,78066767615	916,843900762668	995,754048117046	1068,0550891611	1073,8108663739	971,622500887082	8,93508364586569	-0,0327114630954384	1248,64016391806	1534,87819829737	1045,51307280674	1300,51661037385	1083,99266291845	1104,48914463095	1067,14999258535	1280,0615634887	1268,35137359995	-2,10537904997318	1253,29518144629	1661,91940558332	1323,24441539677	1122,86062247402	1135,30460754647	1192,38735140951	1131,65461468912	1258,65886039722	1029,22177120799	-1,79097991481467	1297,70683588328	1472,40452798031	1467,840783466	1246,01443208276	1205,24992063967	1252,86930441509	1263,56430552642	1189,86293783129	1180,36051309962	-4,96526520895941	1346,4718095611	1223,12580987583	-3,13029691241445	1061,39372290858	977,636384877504	1017,64343451185	1172,28206476298
	30	1291,46342787983	1371,475614514	1251,75146426925	1119,91774701763	1005,9416531667	1088,5978620701	1117,31970365682	1119,66710285136	1012,56302373555	11,0442283492457	-4,62230244346392	1273,85991656299	1567,87216516591	1062,45502146465	1393,76189342013	1162,28185405411	1181,08614936716	1098,66271707468	1320,24008919057	1309,12579191829	-3,01359651203302	1282,65324080911	1701,51626106959	1355,62063318406	1233,67500119768	1234,8746900723	1296,61553972736	1171,31007518539	1301,74845832294	1059,11733779479	-2,28900327884048	1326,46543763249	1505,58095740999	1497,88891101486	1335,4576729226	1289,97173258247	1339,11931109319	1303,31577790789	1233,57276191691	1222,77194396743	-9,59373445937581	1387,76022190998	1265,17203652551	2,7193647308045	1164,36826060123	1126,7871089325	1183,63719373525	1230,44150526569
	31	1316,90325722168	1394,37077316738	1273,66561339592	1200,19859026061	1073,56577043517	1159,40170038879	1158,4031148068	1158,50325946745	1046,16081595687	3,74886898637897	1,12230483119401	1295,24974315472	1599,34611170073	1078,19697909673	1468,56725368977	1226,61081584005	1242,58490863572	1122,66231019491	1354,77722111134	1345,58953201667	-4,5392595622925	1306,27542140182	1738,62399326919	1381,70537202738	1314,71420348945	1308,71156121765	1374,7560786633	1206,0528276591	1338,53528592152	1081,77133801728	-0,907568408517363	1349,58830613916	1534,50498282752	1525,84572786792	1406,31415356538	1358,89231072582	1408,02821437307	1335,99771314102	1266,70022456174	1261,59043624417	-7,16299574177856	1422,34277996368	1300,36526900974	1,13907055289292	1241,38755997551	1234,57203384758	1304,00676515184	1275,9487679771
[truncated: 33 more columns]
