# Supplementary material for: Dataset of NMR-spectra pyrrolyl- and indolylazines and evidence of their ability to induce heat shock genes expression in human neurons
Source: Data Brief. 2021 Nov 12;39:107562. doi: 10.1016/j.dib.2021.107562 (PMC8605230; doi:10.1016/j.dib.2021.107562)
Supplement: Supplementary file 1 [file mmc1.zip › Data in brief/RT-PCR/Hsp90 and Hsp70 expression IQ378 IP3/Hsp90 and Hsp70 expression IQ378 IP3 - Quantification Cq Results_0.csv]

	Well	Fluor	Target	Content	Sample	Biological Set Name	Cq	Cq Mean	Cq Std. Dev	Starting Quantity (SQ)	Log Starting Quantity	SQ Mean	SQ Std. Dev	Set Point	Well Note
	A01	SYBR	GAPDH	Unkn	control		18,3625141047126	18,3625141047126	0	íå ÷èñëî	íå ÷èñëî	íå ÷èñëî	0	70
	A02	SYBR	GAPDH	Unkn	control		18,4591654966192	18,4591654966192	0	íå ÷èñëî	íå ÷èñëî	íå ÷èñëî	0	70
	A03	SYBR	GAPDH	Unkn	control		18,4348416863048	18,4348416863048	0	íå ÷èñëî	íå ÷èñëî	íå ÷èñëî	0	70
	A04	SYBR	hsp70	Unkn	control		24,2870329884949	24,2870329884949	0	íå ÷èñëî	íå ÷èñëî	íå ÷èñëî	0	70
	A05	SYBR	hsp70	Unkn	control		24,4100363661268	24,4100363661268	0	íå ÷èñëî	íå ÷èñëî	íå ÷èñëî	0	70
	A06	SYBR	hsp70	Unkn	control		24,1850954371602	24,1850954371602	0	íå ÷èñëî	íå ÷èñëî	íå ÷èñëî	0	70
	A07	SYBR	hsp90	Unkn	control		22,1528967862916	22,1528967862916	0	íå ÷èñëî	íå ÷èñëî	íå ÷èñëî	0	70
	A08	SYBR	hsp90	Unkn	control		22,1226300424385	22,1226300424385	0	íå ÷èñëî	íå ÷èñëî	íå ÷èñëî	0	70
	A09	SYBR	hsp90	Unkn	control		22,1490605636059	22,1490605636059	0	íå ÷èñëî	íå ÷èñëî	íå ÷èñëî	0	70
	A10	SYBR	GAPDH	Neg Ctrl			íå ÷èñëî	0	0	íå ÷èñëî	íå ÷èñëî	0	0	70
	A11	SYBR	GAPDH	Neg Ctrl			íå ÷èñëî	0	0	íå ÷èñëî	íå ÷èñëî	0	0	70
	B01	SYBR	GAPDH	Unkn	heat shock		18,1622313552889	18,1622313552889	0	íå ÷èñëî	íå ÷èñëî	íå ÷èñëî	0	70
	B02	SYBR	GAPDH	Unkn	heat shock		18,0057133964153	18,0057133964153	0	íå ÷èñëî	íå ÷èñëî	íå ÷èñëî	0	70
	B03	SYBR	GAPDH	Unkn	heat shock		18,9426540610752	18,9426540610752	0	íå ÷èñëî	íå ÷èñëî	íå ÷èñëî	0	70
	B04	SYBR	hsp70	Unkn	heat shock		23,2939752078732	23,2939752078732	0	íå ÷èñëî	íå ÷èñëî	íå ÷èñëî	0	70
	B05	SYBR	hsp70	Unkn	heat shock		23,4788113608003	23,4788113608003	0	íå ÷èñëî	íå ÷èñëî	íå ÷èñëî	0	70
	B06	SYBR	hsp70	Unkn	heat shock		23,3577221367237	23,3577221367237	0	íå ÷èñëî	íå ÷èñëî	íå ÷èñëî	0	70
	B07	SYBR	hsp90	Unkn	heat shock		20,7629991347189	20,7629991347189	0	íå ÷èñëî	íå ÷èñëî	íå ÷èñëî	0	70
	B08	SYBR	hsp90	Unkn	heat shock		20,6346197581067	20,6346197581067	0	íå ÷èñëî	íå ÷èñëî	íå ÷èñëî	0	70
	B09	SYBR	hsp90	Unkn	heat shock		20,5341656453337	20,5341656453337	0	íå ÷èñëî	íå ÷èñëî	íå ÷èñëî	0	70
	B10	SYBR	GAPDH	Neg Ctrl			íå ÷èñëî	0	0	íå ÷èñëî	íå ÷èñëî	0	0	70
	C01	SYBR	GAPDH	Unkn	ea3 o.2 mkm		19,2483338255294	19,2483338255294	0	íå ÷èñëî	íå ÷èñëî	íå ÷èñëî	0	70
	C02	SYBR	GAPDH	Unkn	ea3 o.2 mkm		18,6009785290599	18,6009785290599	0	íå ÷èñëî	íå ÷èñëî	íå ÷èñëî	0	70
	C03	SYBR	GAPDH	Unkn	ea3 o.2 mkm		18,9203053114823	18,9203053114823	0	íå ÷èñëî	íå ÷èñëî	íå ÷èñëî	0	70
	C04	SYBR	hsp70	Unkn	ea3 o.2 mkm		24,0730784298129	24,0730784298129	0	íå ÷èñëî	íå ÷èñëî	íå ÷èñëî	0	70
	C05	SYBR	hsp70	Unkn	ea3 o.2 mkm		23,8427819199458	23,8427819199458	0	íå ÷èñëî	íå ÷èñëî	íå ÷èñëî	0	70
	C06	SYBR	hsp70	Unkn	ea3 o.2 mkm		23,7105386494184	23,7105386494184	0	íå ÷èñëî	íå ÷èñëî	íå ÷èñëî	0	70
	C07	SYBR	hsp90	Unkn	ea3 o.2 mkm		21,3160014648924	21,3160014648924	0	íå ÷èñëî	íå ÷èñëî	íå ÷èñëî	0	70
	C08	SYBR	hsp90	Unkn	ea3 o.2 mkm		21,1032303146197	21,1032303146197	0	íå ÷èñëî	íå ÷èñëî	íå ÷èñëî	0	70
	C09	SYBR	hsp90	Unkn	ea3 o.2 mkm		22,0755305030088	22,0755305030088	0	íå ÷èñëî	íå ÷èñëî	íå ÷èñëî	0	70
	C10	SYBR	hsp70	Neg Ctrl			íå ÷èñëî	0	0	íå ÷èñëî	íå ÷èñëî	0	0	70
	D01	SYBR	GAPDH	Unkn	ea3 o.5 mkm		18,4887473277964	18,4887473277964	0	íå ÷èñëî	íå ÷èñëî	íå ÷èñëî	0	70
	D02	SYBR	GAPDH	Unkn	ea3 o.5 mkm		18,4091818989418	18,4091818989418	0	íå ÷èñëî	íå ÷èñëî	íå ÷èñëî	0	70
	D03	SYBR	GAPDH	Unkn	ea3 o.5 mkm		18,3211710563908	18,3211710563908	0	íå ÷èñëî	íå ÷èñëî	íå ÷èñëî	0	70
	D04	SYBR	hsp70	Unkn	ea3 o.5 mkm		23,2955240575006	23,2955240575006	0	íå ÷èñëî	íå ÷èñëî	íå ÷èñëî	0	70
	D05	SYBR	hsp70	Unkn	ea3 o.5 mkm		23,3244996720325	23,3244996720325	0	íå ÷èñëî	íå ÷èñëî	íå ÷èñëî	0	70
	D06	SYBR	hsp70	Unkn	ea3 o.5 mkm		23,2387843072248	23,2387843072248	0	íå ÷èñëî	íå ÷èñëî	íå ÷èñëî	0	70
	D07	SYBR	hsp90	Unkn	ea3 o.5 mkm		20,8506119882745	20,8506119882745	0	íå ÷èñëî	íå ÷èñëî	íå ÷èñëî	0	70
	D08	SYBR	hsp90	Unkn	ea3 o.5 mkm		21,0018780209515	21,0018780209515	0	íå ÷èñëî	íå ÷èñëî	íå ÷èñëî	0	70
	D09	SYBR	hsp90	Unkn	ea3 o.5 mkm		21,10039873288	21,10039873288	0	íå ÷èñëî	íå ÷èñëî	íå ÷èñëî	0	70
	D10	SYBR	hsp70	Neg Ctrl			íå ÷èñëî	0	0	íå ÷èñëî	íå ÷èñëî	0	0	70
	E01	SYBR	GAPDH	Unkn	ea3 1 mkm		20,0882539290496	20,0882539290496	0	íå ÷èñëî	íå ÷èñëî	íå ÷èñëî	0	70
	E02	SYBR	GAPDH	Unkn	ea3 1 mkm		20,3899439260429	20,3899439260429	0	íå ÷èñëî	íå ÷èñëî	íå ÷èñëî	0	70
	E03	SYBR	GAPDH	Unkn	ea3 1 mkm		íå ÷èñëî	0	0	íå ÷èñëî	íå ÷èñëî	0	0	70
	E04	SYBR	hsp70	Unkn	ea3 1 mkm		24,0693075712311	24,0693075712311	0	íå ÷èñëî	íå ÷èñëî	íå ÷èñëî	0	70
	E05	SYBR	hsp70	Unkn	ea3 1 mkm		24,872833471089	24,872833471089	0	íå ÷èñëî	íå ÷èñëî	íå ÷èñëî	0	70
	E06	SYBR	hsp70	Unkn	ea3 1 mkm		24,9451383788802	24,9451383788802	0	íå ÷èñëî	íå ÷èñëî	íå ÷èñëî	0	70
	E07	SYBR	hsp90	Unkn	ea3 1 mkm		22,3168259431731	22,3168259431731	0	íå ÷èñëî	íå ÷èñëî	íå ÷èñëî	0	70
	E08	SYBR	hsp90	Unkn	ea3 1 mkm		22,426968152352	22,426968152352	0	íå ÷èñëî	íå ÷èñëî	íå ÷èñëî	0	70
	E09	SYBR	hsp90	Unkn	ea3 1 mkm		22,3332733414911	22,3332733414911	0	íå ÷èñëî	íå ÷èñëî	íå ÷èñëî	0	70
	E10	SYBR	hsp70	Neg Ctrl			íå ÷èñëî	0	0	íå ÷èñëî	íå ÷èñëî	0	0	70
	F01	SYBR	GAPDH	Unkn	tm 0.2 mkm		18,969131716665	18,969131716665	0	íå ÷èñëî	íå ÷èñëî	íå ÷èñëî	0	70
	F02	SYBR	GAPDH	Unkn	tm 0.2 mkm		19,0823285640479	19,0823285640479	0	íå ÷èñëî	íå ÷èñëî	íå ÷èñëî	0	70
	F03	SYBR	GAPDH	Unkn	tm 0.2 mkm		18,7778092179148	18,7778092179148	0	íå ÷èñëî	íå ÷èñëî	íå ÷èñëî	0	70
	F04	SYBR	hsp70	Unkn	tm 0.2 mkm		23,8322126730782	23,8322126730782	0	íå ÷èñëî	íå ÷èñëî	íå ÷èñëî	0	70
	F05	SYBR	hsp70	Unkn	tm 0.2 mkm		23,6773827646921	23,6773827646921	0	íå ÷èñëî	íå ÷èñëî	íå ÷èñëî	0	70
	F06	SYBR	hsp70	Unkn	tm 0.2 mkm		23,8238783584234	23,8238783584234	0	íå ÷èñëî	íå ÷èñëî	íå ÷èñëî	0	70
	F07	SYBR	hsp90	Unkn	tm 0.2 mkm		21,1443274131269	21,1443274131269	0	íå ÷èñëî	íå ÷èñëî	íå ÷èñëî	0	70
	F08	SYBR	hsp90	Unkn	tm 0.2 mkm		21,4194987893172	21,4194987893172	0	íå ÷èñëî	íå ÷èñëî	íå ÷èñëî	0	70
	F09	SYBR	hsp90	Unkn	tm 0.2 mkm		21,1769012404065	21,1769012404065	0	íå ÷èñëî	íå ÷èñëî	íå ÷èñëî	0	70
	F10	SYBR	hsp90	Neg Ctrl			íå ÷èñëî	0	0	íå ÷èñëî	íå ÷èñëî	0	0	70
	G01	SYBR	GAPDH	Unkn	tm o.5 mkm		18,7821685753864	18,7821685753864	0	íå ÷èñëî	íå ÷èñëî	íå ÷èñëî	0	70
	G02	SYBR	GAPDH	Unkn	tm o.5 mkm		18,6033756776917	18,6033756776917	0	íå ÷èñëî	íå ÷èñëî	íå ÷èñëî	0	70
	G03	SYBR	GAPDH	Unkn	tm o.5 mkm		18,9215916155054	18,9215916155054	0	íå ÷èñëî	íå ÷èñëî	íå ÷èñëî	0	70
	G04	SYBR	hsp70	Unkn	tm o.5 mkm		23,1693389863554	23,1693389863554	0	íå ÷èñëî	íå ÷èñëî	íå ÷èñëî	0	70
	G05	SYBR	hsp70	Unkn	tm o.5 mkm		23,1897745375681	23,1897745375681	0	íå ÷èñëî	íå ÷èñëî	íå ÷èñëî	0	70
	G06	SYBR	hsp70	Unkn	tm o.5 mkm		23,079039929378	23,079039929378	0	íå ÷èñëî	íå ÷èñëî	íå ÷èñëî	0	70
	G07	SYBR	hsp90	Unkn	tm o.5 mkm		21,2650378499152	21,2650378499152	0	íå ÷èñëî	íå ÷èñëî	íå ÷èñëî	0	70
	G08	SYBR	hsp90	Unkn	tm o.5 mkm		21,0609895022149	21,0609895022149	0	íå ÷èñëî	íå ÷èñëî	íå ÷èñëî	0	70
	G09	SYBR	hsp90	Unkn	tm o.5 mkm		21,1634338355701	21,1634338355701	0	íå ÷èñëî	íå ÷èñëî	íå ÷èñëî	0	70
	G10	SYBR	hsp90	Neg Ctrl			íå ÷èñëî	0	0	íå ÷èñëî	íå ÷èñëî	0	0	70
	H01	SYBR	GAPDH	Unkn	tm 1 mkm		19,4015395288247	19,4015395288247	0	íå ÷èñëî	íå ÷èñëî	íå ÷èñëî	0	70
	H02	SYBR	GAPDH	Unkn	tm 1 mkm		19,007408232002	19,007408232002	0	íå ÷èñëî	íå ÷èñëî	íå ÷èñëî	0	70
	H03	SYBR	GAPDH	Unkn	tm 1 mkm		19,0212158483025	19,0212158483025	0	íå ÷èñëî	íå ÷èñëî	íå ÷èñëî	0	70
	H04	SYBR	hsp70	Unkn	tm 1 mkm		23,854993562468	23,854993562468	0	íå ÷èñëî	íå ÷èñëî	íå ÷èñëî	0	70
	H05	SYBR	hsp70	Unkn	tm 1 mkm		23,5885974949516	23,5885974949516	0	íå ÷èñëî	íå ÷èñëî	íå ÷èñëî	0	70
	H06	SYBR	hsp70	Unkn	tm 1 mkm		23,8811269167275	23,8811269167275	0	íå ÷èñëî	íå ÷èñëî	íå ÷èñëî	0	70
	H07	SYBR	hsp90	Unkn	tm 1 mkm		21,5482021730332	21,5482021730332	0	íå ÷èñëî	íå ÷èñëî	íå ÷èñëî	0	70
	H08	SYBR	hsp90	Unkn	tm 1 mkm		21,5779004500991	21,5779004500991	0	íå ÷èñëî	íå ÷èñëî	íå ÷èñëî	0	70
	H09	SYBR	hsp90	Unkn	tm 1 mkm		21,4521726408106	21,4521726408106	0	íå ÷èñëî	íå ÷èñëî	íå ÷èñëî	0	70
	H10	SYBR	hsp90	Neg Ctrl			íå ÷èñëî	0	0	íå ÷èñëî	íå ÷èñëî	0	0	70
