# Supplementary material for: Dataset of NMR-spectra pyrrolyl- and indolylazines and evidence of their ability to induce heat shock genes expression in human neurons
Source: Data Brief. 2021 Nov 12;39:107562. doi: 10.1016/j.dib.2021.107562 (PMC8605230; doi:10.1016/j.dib.2021.107562)
Supplement: Supplementary file 1 [file mmc1.zip › Data in brief/RT-PCR/Hsp90 and Hsp70 expression IQ378 IP3/Hsp90 and Hsp70 expression IQ378 IP3 - Quantification Plate View Results_SYBR.csv]

		1	2	3	4	5	6	7	8	9	10	11	12
A	Content	Unkn	Unkn	Unkn	Unkn	Unkn	Unkn	Unkn	Unkn	Unkn	Neg Ctrl	Neg Ctrl
A	Sample	control	control	control	control	control	control	control	control	control
A	Cq	18,3625141047126	18,4591654966192	18,4348416863048	24,2870329884949	24,4100363661268	24,1850954371602	22,1528967862916	22,1226300424385	22,1490605636059	íå ÷èñëî	íå ÷èñëî
A	copy number	íå ÷èñëî	íå ÷èñëî	íå ÷èñëî	íå ÷èñëî	íå ÷èñëî	íå ÷èñëî	íå ÷èñëî	íå ÷èñëî	íå ÷èñëî	íå ÷èñëî	íå ÷èñëî
B	Content	Unkn	Unkn	Unkn	Unkn	Unkn	Unkn	Unkn	Unkn	Unkn	Neg Ctrl
B	Sample	heat shock	heat shock	heat shock	heat shock	heat shock	heat shock	heat shock	heat shock	heat shock
B	Cq	18,1622313552889	18,0057133964153	18,9426540610752	23,2939752078732	23,4788113608003	23,3577221367237	20,7629991347189	20,6346197581067	20,5341656453337	íå ÷èñëî
B	copy number	íå ÷èñëî	íå ÷èñëî	íå ÷èñëî	íå ÷èñëî	íå ÷èñëî	íå ÷èñëî	íå ÷èñëî	íå ÷èñëî	íå ÷èñëî	íå ÷èñëî
C	Content	Unkn	Unkn	Unkn	Unkn	Unkn	Unkn	Unkn	Unkn	Unkn	Neg Ctrl
C	Sample	ea3 o.2 mkm	ea3 o.2 mkm	ea3 o.2 mkm	ea3 o.2 mkm	ea3 o.2 mkm	ea3 o.2 mkm	ea3 o.2 mkm	ea3 o.2 mkm	ea3 o.2 mkm
C	Cq	19,2483338255294	18,6009785290599	18,9203053114823	24,0730784298129	23,8427819199458	23,7105386494184	21,3160014648924	21,1032303146197	22,0755305030088	íå ÷èñëî
C	copy number	íå ÷èñëî	íå ÷èñëî	íå ÷èñëî	íå ÷èñëî	íå ÷èñëî	íå ÷èñëî	íå ÷èñëî	íå ÷èñëî	íå ÷èñëî	íå ÷èñëî
D	Content	Unkn	Unkn	Unkn	Unkn	Unkn	Unkn	Unkn	Unkn	Unkn	Neg Ctrl
D	Sample	ea3 o.5 mkm	ea3 o.5 mkm	ea3 o.5 mkm	ea3 o.5 mkm	ea3 o.5 mkm	ea3 o.5 mkm	ea3 o.5 mkm	ea3 o.5 mkm	ea3 o.5 mkm
D	Cq	18,4887473277964	18,4091818989418	18,3211710563908	23,2955240575006	23,3244996720325	23,2387843072248	20,8506119882745	21,0018780209515	21,10039873288	íå ÷èñëî
D	copy number	íå ÷èñëî	íå ÷èñëî	íå ÷èñëî	íå ÷èñëî	íå ÷èñëî	íå ÷èñëî	íå ÷èñëî	íå ÷èñëî	íå ÷èñëî	íå ÷èñëî
E	Content	Unkn	Unkn	Unkn	Unkn	Unkn	Unkn	Unkn	Unkn	Unkn	Neg Ctrl
E	Sample	ea3 1 mkm	ea3 1 mkm	ea3 1 mkm	ea3 1 mkm	ea3 1 mkm	ea3 1 mkm	ea3 1 mkm	ea3 1 mkm	ea3 1 mkm
E	Cq	20,0882539290496	20,3899439260429	íå ÷èñëî	24,0693075712311	24,872833471089	24,9451383788802	22,3168259431731	22,426968152352	22,3332733414911	íå ÷èñëî
E	copy number	íå ÷èñëî	íå ÷èñëî	íå ÷èñëî	íå ÷èñëî	íå ÷èñëî	íå ÷èñëî	íå ÷èñëî	íå ÷èñëî	íå ÷èñëî	íå ÷èñëî
F	Content	Unkn	Unkn	Unkn	Unkn	Unkn	Unkn	Unkn	Unkn	Unkn	Neg Ctrl
F	Sample	tm 0.2 mkm	tm 0.2 mkm	tm 0.2 mkm	tm 0.2 mkm	tm 0.2 mkm	tm 0.2 mkm	tm 0.2 mkm	tm 0.2 mkm	tm 0.2 mkm
F	Cq	18,969131716665	19,0823285640479	18,7778092179148	23,8322126730782	23,6773827646921	23,8238783584234	21,1443274131269	21,4194987893172	21,1769012404065	íå ÷èñëî
F	copy number	íå ÷èñëî	íå ÷èñëî	íå ÷èñëî	íå ÷èñëî	íå ÷èñëî	íå ÷èñëî	íå ÷èñëî	íå ÷èñëî	íå ÷èñëî	íå ÷èñëî
G	Content	Unkn	Unkn	Unkn	Unkn	Unkn	Unkn	Unkn	Unkn	Unkn	Neg Ctrl
G	Sample	tm o.5 mkm	tm o.5 mkm	tm o.5 mkm	tm o.5 mkm	tm o.5 mkm	tm o.5 mkm	tm o.5 mkm	tm o.5 mkm	tm o.5 mkm
G	Cq	18,7821685753864	18,6033756776917	18,9215916155054	23,1693389863554	23,1897745375681	23,079039929378	21,2650378499152	21,0609895022149	21,1634338355701	íå ÷èñëî
G	copy number	íå ÷èñëî	íå ÷èñëî	íå ÷èñëî	íå ÷èñëî	íå ÷èñëî	íå ÷èñëî	íå ÷èñëî	íå ÷èñëî	íå ÷èñëî	íå ÷èñëî
H	Content	Unkn	Unkn	Unkn	Unkn	Unkn	Unkn	Unkn	Unkn	Unkn	Neg Ctrl
H	Sample	tm 1 mkm	tm 1 mkm	tm 1 mkm	tm 1 mkm	tm 1 mkm	tm 1 mkm	tm 1 mkm	tm 1 mkm	tm 1 mkm
H	Cq	19,4015395288247	19,007408232002	19,0212158483025	23,854993562468	23,5885974949516	23,8811269167275	21,5482021730332	21,5779004500991	21,4521726408106	íå ÷èñëî
H	copy number	íå ÷èñëî	íå ÷èñëî	íå ÷èñëî	íå ÷èñëî	íå ÷èñëî	íå ÷èñëî	íå ÷èñëî	íå ÷èñëî	íå ÷èñëî	íå ÷èñëî
