# Supplementary material for: Dataset of NMR-spectra pyrrolyl- and indolylazines and evidence of their ability to induce heat shock genes expression in human neurons
Source: Data Brief. 2021 Nov 12;39:107562. doi: 10.1016/j.dib.2021.107562 (PMC8605230; doi:10.1016/j.dib.2021.107562)
Supplement: Supplementary file 1 [file mmc1.zip › Data in brief/RT-PCR/Hsp90 and Hsp70 expression IQ378 IP3/Hsp90 and Hsp70 expression IQ378 IP3 - Quantification Summary_0.csv]

	Well	Fluor	Target	Content	Sample	Cq	SQ
	A01	SYBR	GAPDH	Unkn	control	18,3625141047126	íå ÷èñëî
	A02	SYBR	GAPDH	Unkn	control	18,4591654966192	íå ÷èñëî
	A03	SYBR	GAPDH	Unkn	control	18,4348416863048	íå ÷èñëî
	A04	SYBR	hsp70	Unkn	control	24,2870329884949	íå ÷èñëî
	A05	SYBR	hsp70	Unkn	control	24,4100363661268	íå ÷èñëî
	A06	SYBR	hsp70	Unkn	control	24,1850954371602	íå ÷èñëî
	A07	SYBR	hsp90	Unkn	control	22,1528967862916	íå ÷èñëî
	A08	SYBR	hsp90	Unkn	control	22,1226300424385	íå ÷èñëî
	A09	SYBR	hsp90	Unkn	control	22,1490605636059	íå ÷èñëî
	A10	SYBR	GAPDH	Neg Ctrl		íå ÷èñëî	íå ÷èñëî
	A11	SYBR	GAPDH	Neg Ctrl		íå ÷èñëî	íå ÷èñëî
	B01	SYBR	GAPDH	Unkn	heat shock	18,1622313552889	íå ÷èñëî
	B02	SYBR	GAPDH	Unkn	heat shock	18,0057133964153	íå ÷èñëî
	B03	SYBR	GAPDH	Unkn	heat shock	18,9426540610752	íå ÷èñëî
	B04	SYBR	hsp70	Unkn	heat shock	23,2939752078732	íå ÷èñëî
	B05	SYBR	hsp70	Unkn	heat shock	23,4788113608003	íå ÷èñëî
	B06	SYBR	hsp70	Unkn	heat shock	23,3577221367237	íå ÷èñëî
	B07	SYBR	hsp90	Unkn	heat shock	20,7629991347189	íå ÷èñëî
	B08	SYBR	hsp90	Unkn	heat shock	20,6346197581067	íå ÷èñëî
	B09	SYBR	hsp90	Unkn	heat shock	20,5341656453337	íå ÷èñëî
	B10	SYBR	GAPDH	Neg Ctrl		íå ÷èñëî	íå ÷èñëî
	C01	SYBR	GAPDH	Unkn	ea3 o.2 mkm	19,2483338255294	íå ÷èñëî
	C02	SYBR	GAPDH	Unkn	ea3 o.2 mkm	18,6009785290599	íå ÷èñëî
	C03	SYBR	GAPDH	Unkn	ea3 o.2 mkm	18,9203053114823	íå ÷èñëî
	C04	SYBR	hsp70	Unkn	ea3 o.2 mkm	24,0730784298129	íå ÷èñëî
	C05	SYBR	hsp70	Unkn	ea3 o.2 mkm	23,8427819199458	íå ÷èñëî
	C06	SYBR	hsp70	Unkn	ea3 o.2 mkm	23,7105386494184	íå ÷èñëî
	C07	SYBR	hsp90	Unkn	ea3 o.2 mkm	21,3160014648924	íå ÷èñëî
	C08	SYBR	hsp90	Unkn	ea3 o.2 mkm	21,1032303146197	íå ÷èñëî
	C09	SYBR	hsp90	Unkn	ea3 o.2 mkm	22,0755305030088	íå ÷èñëî
	C10	SYBR	hsp70	Neg Ctrl		íå ÷èñëî	íå ÷èñëî
	D01	SYBR	GAPDH	Unkn	ea3 o.5 mkm	18,4887473277964	íå ÷èñëî
	D02	SYBR	GAPDH	Unkn	ea3 o.5 mkm	18,4091818989418	íå ÷èñëî
	D03	SYBR	GAPDH	Unkn	ea3 o.5 mkm	18,3211710563908	íå ÷èñëî
	D04	SYBR	hsp70	Unkn	ea3 o.5 mkm	23,2955240575006	íå ÷èñëî
	D05	SYBR	hsp70	Unkn	ea3 o.5 mkm	23,3244996720325	íå ÷èñëî
	D06	SYBR	hsp70	Unkn	ea3 o.5 mkm	23,2387843072248	íå ÷èñëî
	D07	SYBR	hsp90	Unkn	ea3 o.5 mkm	20,8506119882745	íå ÷èñëî
	D08	SYBR	hsp90	Unkn	ea3 o.5 mkm	21,0018780209515	íå ÷èñëî
	D09	SYBR	hsp90	Unkn	ea3 o.5 mkm	21,10039873288	íå ÷èñëî
	D10	SYBR	hsp70	Neg Ctrl		íå ÷èñëî	íå ÷èñëî
	E01	SYBR	GAPDH	Unkn	ea3 1 mkm	20,0882539290496	íå ÷èñëî
	E02	SYBR	GAPDH	Unkn	ea3 1 mkm	20,3899439260429	íå ÷èñëî
	E03	SYBR	GAPDH	Unkn	ea3 1 mkm	íå ÷èñëî	íå ÷èñëî
	E04	SYBR	hsp70	Unkn	ea3 1 mkm	24,0693075712311	íå ÷èñëî
	E05	SYBR	hsp70	Unkn	ea3 1 mkm	24,872833471089	íå ÷èñëî
	E06	SYBR	hsp70	Unkn	ea3 1 mkm	24,9451383788802	íå ÷èñëî
	E07	SYBR	hsp90	Unkn	ea3 1 mkm	22,3168259431731	íå ÷èñëî
	E08	SYBR	hsp90	Unkn	ea3 1 mkm	22,426968152352	íå ÷èñëî
	E09	SYBR	hsp90	Unkn	ea3 1 mkm	22,3332733414911	íå ÷èñëî
	E10	SYBR	hsp70	Neg Ctrl		íå ÷èñëî	íå ÷èñëî
	F01	SYBR	GAPDH	Unkn	tm 0.2 mkm	18,969131716665	íå ÷èñëî
	F02	SYBR	GAPDH	Unkn	tm 0.2 mkm	19,0823285640479	íå ÷èñëî
	F03	SYBR	GAPDH	Unkn	tm 0.2 mkm	18,7778092179148	íå ÷èñëî
	F04	SYBR	hsp70	Unkn	tm 0.2 mkm	23,8322126730782	íå ÷èñëî
	F05	SYBR	hsp70	Unkn	tm 0.2 mkm	23,6773827646921	íå ÷èñëî
	F06	SYBR	hsp70	Unkn	tm 0.2 mkm	23,8238783584234	íå ÷èñëî
	F07	SYBR	hsp90	Unkn	tm 0.2 mkm	21,1443274131269	íå ÷èñëî
	F08	SYBR	hsp90	Unkn	tm 0.2 mkm	21,4194987893172	íå ÷èñëî
	F09	SYBR	hsp90	Unkn	tm 0.2 mkm	21,1769012404065	íå ÷èñëî
	F10	SYBR	hsp90	Neg Ctrl		íå ÷èñëî	íå ÷èñëî
	G01	SYBR	GAPDH	Unkn	tm o.5 mkm	18,7821685753864	íå ÷èñëî
	G02	SYBR	GAPDH	Unkn	tm o.5 mkm	18,6033756776917	íå ÷èñëî
	G03	SYBR	GAPDH	Unkn	tm o.5 mkm	18,9215916155054	íå ÷èñëî
	G04	SYBR	hsp70	Unkn	tm o.5 mkm	23,1693389863554	íå ÷èñëî
	G05	SYBR	hsp70	Unkn	tm o.5 mkm	23,1897745375681	íå ÷èñëî
	G06	SYBR	hsp70	Unkn	tm o.5 mkm	23,079039929378	íå ÷èñëî
	G07	SYBR	hsp90	Unkn	tm o.5 mkm	21,2650378499152	íå ÷èñëî
	G08	SYBR	hsp90	Unkn	tm o.5 mkm	21,0609895022149	íå ÷èñëî
	G09	SYBR	hsp90	Unkn	tm o.5 mkm	21,1634338355701	íå ÷èñëî
	G10	SYBR	hsp90	Neg Ctrl		íå ÷èñëî	íå ÷èñëî
	H01	SYBR	GAPDH	Unkn	tm 1 mkm	19,4015395288247	íå ÷èñëî
	H02	SYBR	GAPDH	Unkn	tm 1 mkm	19,007408232002	íå ÷èñëî
	H03	SYBR	GAPDH	Unkn	tm 1 mkm	19,0212158483025	íå ÷èñëî
	H04	SYBR	hsp70	Unkn	tm 1 mkm	23,854993562468	íå ÷èñëî
	H05	SYBR	hsp70	Unkn	tm 1 mkm	23,5885974949516	íå ÷èñëî
	H06	SYBR	hsp70	Unkn	tm 1 mkm	23,8811269167275	íå ÷èñëî
	H07	SYBR	hsp90	Unkn	tm 1 mkm	21,5482021730332	íå ÷èñëî
	H08	SYBR	hsp90	Unkn	tm 1 mkm	21,5779004500991	íå ÷èñëî
	H09	SYBR	hsp90	Unkn	tm 1 mkm	21,4521726408106	íå ÷èñëî
	H10	SYBR	hsp90	Neg Ctrl		íå ÷èñëî	íå ÷èñëî
