# Supplementary material for: Dataset of NMR-spectra pyrrolyl- and indolylazines and evidence of their ability to induce heat shock genes expression in human neurons
Source: Data Brief. 2021 Nov 12;39:107562. doi: 10.1016/j.dib.2021.107562 (PMC8605230; doi:10.1016/j.dib.2021.107562)
Supplement: Supplementary file 1 [file mmc1.zip › Data in brief/RT-PCR/Hsp90 and Hsp70 expression IQ378 IP3/Hsp90 and Hsp70 expression IQ378 IP3 _Run Information.csv]

File Name	Hsp90 and Hsp70 expression IQ378 IP3 .pcrd
Created By User	admin
Notes
ID
Run Started	02/24/2021 11:30:33 UTC
Run Ended	02/24/2021 13:13:34 UTC
Sample Vol	25
Lid Temp	105
Protocol File Name	SYBR_MAP+b3t.prcl
Plate Setup File Name	tm ea3 hsp90 hsp70 actin.pltd
Base Serial Number	CT016363
Optical Head Serial Number	785BR12207
CFX Manager Version	3.1.1517.0823.
