# Supplementary material for: Dataset of NMR-spectra pyrrolyl- and indolylazines and evidence of their ability to induce heat shock genes expression in human neurons
Source: Data Brief. 2021 Nov 12;39:107562. doi: 10.1016/j.dib.2021.107562 (PMC8605230; doi:10.1016/j.dib.2021.107562)
Supplement: Supplementary file 1 [file mmc1.zip › Data in brief/RT-PCR/Hsp90 and Hsp70 expression PQ29 PQ47/Hsp90 and Hsp70 expression PQ29 PQ47 - End Point Results_SYBR.csv]

	Well	Fluor	Target	Content	Sample	End RFU	Call	Sample Type	CallType	Is Control
	A01	SYBR	GAPDH	Unkn	control	1102,41610477028	(+) Positive	Unknown	Positive	False
	A02	SYBR	GAPDH	Unkn	control	1062,85538656051	(+) Positive	Unknown	Positive	False
	A03	SYBR	GAPDH	Unkn	control	1308,78729103193	(+) Positive	Unknown	Positive	False
	A04	SYBR	HSP70	Unkn	control	1332,70653060225	(+) Positive	Unknown	Positive	False
	A06	SYBR	HSP70	Unkn	control	1331,57688603874	(+) Positive	Unknown	Positive	False
	A07	SYBR	HSP90	Unkn	control	1245,88857740906	(+) Positive	Unknown	Positive	False
	A08	SYBR	HSP90	Unkn	control	1282,81343209434	(+) Positive	Unknown	Positive	False
	A09	SYBR	HSP90	Unkn	control	1195,04530741983	(+) Positive	Unknown	Positive	False
	A10	SYBR	GAPDH	Neg Ctrl		-7,98370889026091		ControlNegative	Negative	True
	A11	SYBR	GAPDH	Neg Ctrl		-5,64504024040471		ControlNegative	Negative	True
	A12	SYBR	GAPDH	Neg Ctrl		-2,13133578930911		ControlNegative	Negative	True
	B01	SYBR	GAPDH	Unkn	heat shock	1294,5165790309	(+) Positive	Unknown	Positive	False
	B02	SYBR	GAPDH	Unkn	heat shock	1123,04592815958	(+) Positive	Unknown	Positive	False
	B04	SYBR	HSP70	Unkn	heat shock	1495,62101828368	(+) Positive	Unknown	Positive	False
	B05	SYBR	HSP70	Unkn	heat shock	1536,97465021172	(+) Positive	Unknown	Positive	False
	B06	SYBR	HSP70	Unkn	heat shock	1522,06516030947	(+) Positive	Unknown	Positive	False
	B07	SYBR	HSP90	Unkn	heat shock	1193,34827990957	(+) Positive	Unknown	Positive	False
	B08	SYBR	HSP90	Unkn	heat shock	1461,92376423079	(+) Positive	Unknown	Positive	False
	B09	SYBR	HSP90	Unkn	heat shock	1473,69798130176	(+) Positive	Unknown	Positive	False
	B10	SYBR	HSP70	Neg Ctrl		-3,76817349591875		ControlNegative	Negative	True
	B11	SYBR	HSP70	Neg Ctrl		1112,15522546632		ControlNegative	Negative	True
	B12	SYBR	HSP70	Neg Ctrl		-5,38044847092169		ControlNegative	Negative	True
	C01	SYBR	GAPDH	Unkn	kd29 0.2 mkM	1289,07920766826	(+) Positive	Unknown	Positive	False
	C02	SYBR	GAPDH	Unkn	kd29 0.2 mkM	1226,70351725748	(+) Positive	Unknown	Positive	False
	C03	SYBR	GAPDH	Unkn	kd29 0.2 mkM	1447,48647631415	(+) Positive	Unknown	Positive	False
	C04	SYBR	HSP70	Unkn	kd29 0.2 mkM	1456,94785836752	(+) Positive	Unknown	Positive	False
	C05	SYBR	HSP70	Unkn	kd29 0.2 mkM	1504,11163176126	(+) Positive	Unknown	Positive	False
	C06	SYBR	HSP70	Unkn	kd29 0.2 mkM	1663,46578882892	(+) Positive	Unknown	Positive	False
	C07	SYBR	HSP90	Unkn	kd29 0.2 mkM	1290,92575077095	(+) Positive	Unknown	Positive	False
	C08	SYBR	HSP90	Unkn	kd29 0.2 mkM	1502,83848148001	(+) Positive	Unknown	Positive	False
	C09	SYBR	HSP90	Unkn	kd29 0.2 mkM	1638,7414900906	(+) Positive	Unknown	Positive	False
	C10	SYBR	HSP90	Neg Ctrl		1073,95347642133		ControlNegative	Negative	True
	C11	SYBR	HSP90	Neg Ctrl		878,354409358544		ControlNegative	Negative	True
	C12	SYBR	HSP90	Neg Ctrl		979,089805561843		ControlNegative	Negative	True
	D01	SYBR	GAPDH	Unkn	kd29 0.5 mkM	1269,73636859235	(+) Positive	Unknown	Positive	False
	D02	SYBR	GAPDH	Unkn	kd29 0.5 mkM	1171,12196739395	(+) Positive	Unknown	Positive	False
	D03	SYBR	GAPDH	Unkn	kd29 0.5 mkM	1435,40579179544	(+) Positive	Unknown	Positive	False
	D04	SYBR	HSP70	Unkn	kd29 0.5 mkM	1480,99438038523	(+) Positive	Unknown	Positive	False
	D05	SYBR	HSP70	Unkn	kd29 0.5 mkM	1573,91625978065	(+) Positive	Unknown	Positive	False
	D06	SYBR	HSP70	Unkn	kd29 0.5 mkM	1518,50090373012	(+) Positive	Unknown	Positive	False
	D07	SYBR	HSP90	Unkn	kd29 0.5 mkM	1271,31179352495	(+) Positive	Unknown	Positive	False
	D08	SYBR	HSP90	Unkn	kd29 0.5 mkM	1504,48184341738	(+) Positive	Unknown	Positive	False
	D09	SYBR	HSP90	Unkn	kd29 0.5 mkM	1458,30657940284	(+) Positive	Unknown	Positive	False
	E01	SYBR	GAPDH	Unkn	kd29 1 mkM	1334,15141013039	(+) Positive	Unknown	Positive	False
	E02	SYBR	GAPDH	Unkn	kd29 1 mkM	1311,58390629442	(+) Positive	Unknown	Positive	False
	E03	SYBR	GAPDH	Unkn	kd29 1 mkM	1248,27575576013	(+) Positive	Unknown	Positive	False
	E04	SYBR	HSP70	Unkn	kd29 1 mkM	1443,92265205894	(+) Positive	Unknown	Positive	False
	E05	SYBR	HSP70	Unkn	kd29 1 mkM	1571,09325475704	(+) Positive	Unknown	Positive	False
	E06	SYBR	HSP70	Unkn	kd29 1 mkM	1512,20353986228	(+) Positive	Unknown	Positive	False
	E08	SYBR	HSP90	Unkn	kd29 1 mkM	1510,61982834214	(+) Positive	Unknown	Positive	False
	E09	SYBR	HSP90	Unkn	kd29 1 mkM	1342,6791974439	(+) Positive	Unknown	Positive	False
	F01	SYBR	GAPDH	Unkn	kd47 0.2 mkM	1215,67796087965	(+) Positive	Unknown	Positive	False
	F02	SYBR	GAPDH	Unkn	kd47 0.2 mkM	1296,05102173766	(+) Positive	Unknown	Positive	False
	F03	SYBR	GAPDH	Unkn	kd47 0.2 mkM	1305,11362909778	(+) Positive	Unknown	Positive	False
	F04	SYBR	HSP70	Unkn	kd47 0.2 mkM	1570,63686331616	(+) Positive	Unknown	Positive	False
	F05	SYBR	HSP70	Unkn	kd47 0.2 mkM	1615,31467525107	(+) Positive	Unknown	Positive	False
	F06	SYBR	HSP70	Unkn	kd47 0.2 mkM	1556,37076950947	(+) Positive	Unknown	Positive	False
	F07	SYBR	HSP90	Unkn	kd47 0.2 mkM	1267,0689006053	(+) Positive	Unknown	Positive	False
	F08	SYBR	HSP90	Unkn	kd47 0.2 mkM	1375,90105255221	(+) Positive	Unknown	Positive	False
	F09	SYBR	HSP90	Unkn	kd47 0.2 mkM	1515,64318431048	(+) Positive	Unknown	Positive	False
	G01	SYBR	GAPDH	Unkn	kd47 0.5 mkM	1350,37546688897	(+) Positive	Unknown	Positive	False
	G02	SYBR	GAPDH	Unkn	kd47 0.5 mkM	1336,87895033842	(+) Positive	Unknown	Positive	False
	G03	SYBR	GAPDH	Unkn	kd47 0.5 mkM	1358,65949247227	(+) Positive	Unknown	Positive	False
	G04	SYBR	HSP70	Unkn	kd47 0.5 mkM	1552,70823271659	(+) Positive	Unknown	Positive	False
	G05	SYBR	HSP70	Unkn	kd47 0.5 mkM	1689,53656551912	(+) Positive	Unknown	Positive	False
	G06	SYBR	HSP70	Unkn	kd47 0.5 mkM	1433,31122139157	(+) Positive	Unknown	Positive	False
	G07	SYBR	HSP90	Unkn	kd47 0.5 mkM	1348,97404393685	(+) Positive	Unknown	Positive	False
	G08	SYBR	HSP90	Unkn	kd47 0.5 mkM	1314,09606966731	(+) Positive	Unknown	Positive	False
	G09	SYBR	HSP90	Unkn	kd47 0.5 mkM	1310,7735924821	(+) Positive	Unknown	Positive	False
	H01	SYBR	GAPDH	Unkn	kd47 1 mkM	1273,37702166497	(+) Positive	Unknown	Positive	False
	H02	SYBR	GAPDH	Unkn	kd47 1 mkM	1277,47021370542	(+) Positive	Unknown	Positive	False
	H03	SYBR	GAPDH	Unkn	kd47 1 mkM	1442,36163708217	(+) Positive	Unknown	Positive	False
	H05	SYBR	HSP70	Unkn	kd47 1 mkM	1458,42414379193	(+) Positive	Unknown	Positive	False
	H06	SYBR	HSP70	Unkn	kd47 1 mkM	1498,21433657588	(+) Positive	Unknown	Positive	False
	H08	SYBR	HSP90	Unkn	kd47 1 mkM	1441,88381958732	(+) Positive	Unknown	Positive	False
	H09	SYBR	HSP90	Unkn	kd47 1 mkM	1468,38334155038	(+) Positive	Unknown	Positive	False
