# Supplementary material for: Dataset of NMR-spectra pyrrolyl- and indolylazines and evidence of their ability to induce heat shock genes expression in human neurons
Source: Data Brief. 2021 Nov 12;39:107562. doi: 10.1016/j.dib.2021.107562 (PMC8605230; doi:10.1016/j.dib.2021.107562)
Supplement: Supplementary file 1 [file mmc1.zip › Data in brief/RT-PCR/Hsp90 and Hsp70 expression PQ29 PQ47/Hsp90 and Hsp70 expression PQ29 PQ47 - Gene Expression Results - Bar Chart_0.csv]

	Data Set	Target	Sample	Ctrl	Relative Quantity	Relative Quantity SD	Corrected Relative Quantity SD	Relative Quantity SEM	Corrected Relative Quantity SEM	Unscaled Expression	Unscaled Expression SD	Corrected Unscaled Expression SD	Unscaled Expression SEM	Corrected Unscaled Expression SEM	Expression	Expression SD	Corrected Expression SD	Expression SEM	Corrected Expression SEM	Wells	Mean Cq	Cq SD	Cq SEM
	1-SYBR	GAPDH	control		0,786903120677187	0,119189396083093	0,119189396083093	0,0688140299131225	0,0688140299131225	íå ÷èñëî	íå ÷èñëî	íå ÷èñëî	íå ÷èñëî	íå ÷èñëî	íå ÷èñëî	íå ÷èñëî	íå ÷èñëî	íå ÷èñëî	íå ÷èñëî	3	18,5818081144839	0,218519848425114	0,126162493311516
	1-SYBR	GAPDH	heat shock		0,96417146439696	0,0668229991361483	0,0668229991361483	0,0472509958283932	0,0472509958283932	íå ÷èñëî	íå ÷èñëî	íå ÷èñëî	íå ÷èñëî	íå ÷èñëî	íå ÷èñëî	íå ÷èñëî	íå ÷èñëî	íå ÷èñëî	íå ÷èñëî	2	18,2887044118298	0,0999876194545387	0,0707019237510043
	1-SYBR	GAPDH	kd29 0.2 mkM		0,953416458566472	0,0944060098792988	0,0944060098792988	0,0545053352169316	0,0545053352169316	íå ÷èñëî	íå ÷èñëî	íå ÷èñëî	íå ÷èñëî	íå ÷èñëî	íå ÷èñëî	íå ÷èñëî	íå ÷èñëî	íå ÷èñëî	íå ÷èñëî	3	18,3048876137459	0,142853714197218	0,0824766303465019
	1-SYBR	GAPDH	kd29 0.5 mkM		1	0,23117435409674	0,23117435409674	0,13346857556749	0,13346857556749	íå ÷èñëî	íå ÷èñëî	íå ÷èñëî	íå ÷èñëî	íå ÷èñëî	íå ÷èñëî	íå ÷èñëî	íå ÷èñëî	íå ÷èñëî	íå ÷èñëî	3	18,2360660493294	0,333514094236075	0,192554452085732
	1-SYBR	GAPDH	kd29 1 mkM		0,831901050479009	0,0136483164983738	0,0136483164983738	0,00787985920432135	0,00787985920432135	íå ÷èñëî	íå ÷èñëî	íå ÷èñëî	íå ÷èñëî	íå ÷èñëî	íå ÷èñëî	íå ÷èñëî	íå ÷èñëî	íå ÷èñëî	íå ÷èñëî	3	18,5015822053609	0,0236691112691218	0,0136653677627067
	1-SYBR	GAPDH	kd47 0.2 mkM		0,935972052226698	0,0661341383980124	0,0661341383980124	0,0381825626067164	0,0381825626067164	íå ÷èñëî	íå ÷èñëî	íå ÷èñëî	íå ÷èñëî	íå ÷èñëî	íå ÷èñëî	íå ÷èñëî	íå ÷èñëî	íå ÷èñëî	íå ÷èñëî	3	18,331528692096	0,101938293214302	0,0588541010280081
	1-SYBR	GAPDH	kd47 0.5 mkM		0,517867230381586	0,0297800628634021	0,0297800628634021	0,0171935273106692	0,0171935273106692	íå ÷èñëî	íå ÷èñëî	íå ÷èñëî	íå ÷èñëî	íå ÷èñëî	íå ÷èñëî	íå ÷èñëî	íå ÷èñëî	íå ÷èñëî	íå ÷èñëî	3	19,1854118737606	0,0829624785849734	0,0478984093436729
	1-SYBR	GAPDH	kd47 1 mkM		0,833889521322316	0,0965958917965588	0,0965958917965588	0,0557696641313552	0,0557696641313552	íå ÷èñëî	íå ÷èñëî	íå ÷èñëî	íå ÷èñëî	íå ÷èñëî	íå ÷èñëî	íå ÷èñëî	íå ÷èñëî	íå ÷èñëî	íå ÷èñëî	3	18,4981378847653	0,167118557676752	0,0964859442612546
	1-SYBR	HSP70	control		0,462510065328495	0,0205691694075219	0,0205691694075219	0,0145445991714336	0,0145445991714336	0,587759856550666	0,0927840236262873	0,0927840236262873	0,0656082122919206	0,0656082122919206	0,587759856550666	0,0927840236262873	0,0927840236262873	0,0656082122919206	0,0656082122919206	2	24,2058304523826	0,0641608495122377	0,0453685717767929
	1-SYBR	HSP70	heat shock		0,916850169463881	0,0634189195924453	0,0634189195924453	0,0366149302984135	0,0366149302984135	0,950920249477953	0,0931119860587792	0,0931119860587792	0,0537582302158169	0,0537582302158169	0,950920249477953	0,0931119860587792	0,0931119860587792	0,0537582302158169	0,0537582302158169	3	23,2186292252392	0,0997918349604026	0,0576148427773151
	1-SYBR	HSP70	kd29 0.2 mkM		0,866846964396134	0,0827125892074011	0,0827125892074011	0,047754135644264	0,047754135644264	0,909200755459475	0,125024990331772	0,125024990331772	0,0721832118234788	0,0721832118234788	0,909200755459475	0,125024990331772	0,125024990331772	0,0721832118234788	0,0721832118234788	3	23,2995378963758	0,1376587185164	0,0794772981917427
	1-SYBR	HSP70	kd29 0.5 mkM		1	0,0667929844616884	0,0667929844616884	0,0385629475589343	0,0385629475589343	1	0,240630182573475	0,240630182573475	0,138927900683945	0,138927900683945	1	0,240630182573475	0,240630182573475	0,138927900683945	0,138927900683945	3	23,0933871199707	0,0963619074490515	0,0556345732053357
	1-SYBR	HSP70	kd29 1 mkM		0,829410478186493	0,0366565696925592	0,0366565696925592	0,0211636803795673	0,0211636803795673	0,997006167631257	0,0470016575524952	0,0470016575524952	0,0271364196402917	0,0271364196402917	0,997006167631257	0,0470016575524952	0,0470016575524952	0,0271364196402917	0,0271364196402917	3	23,3632289415083	0,0637612529649822	0,0368125765632003
	1-SYBR	HSP70	kd47 0.2 mkM		0,872516534726309	0,0722155843792236	0,0722155843792236	0,0416936870810309	0,0416936870810309	0,932203619382196	0,101447419524438	0,101447419524438	0,0585706949710272	0,0585706949710272	0,932203619382196	0,101447419524438	0,101447419524438	0,0585706949710272	0,0585706949710272	3	23,2901327433162	0,119407554255101	0,0689399835924574
	1-SYBR	HSP70	kd47 0.5 mkM		0,509186852188534	0,0625695937972357	0,0625695937972357	0,0361245718219196	0,0361245718219196	0,983238216894596	0,133397156523309	0,133397156523309	0,0770168842278634	0,0770168842278634	0,983238216894596	0,133397156523309	0,133397156523309	0,0770168842278634	0,0770168842278634	3	24,0671200472435	0,177280387923853	0,102352879689878
	1-SYBR	HSP70	kd47 1 mkM		0,781180551318778	0,0187591281578513	0,0187591281578513	0,0132647067295642	0,0132647067295642	0,936791423017337	0,110823056681016	0,110823056681016	0,0783637348909674	0,0783637348909674	0,936791423017337	0,110823056681016	0,110823056681016	0,0783637348909674	0,0783637348909674	2	23,4496591832796	0,034644617200267	0,0244974437539209
	1-SYBR	HSP90	control		0,338488540609165	0,0934040412684975	0,0934040412684975	0,0539268483697659	0,0539268483697659	0,430152749067599	0,135404150637642	0,135404150637642	0,078175622820035	0,078175622820035	0,430152749067599	0,135404150637642	0,135404150637642	0,078175622820035	0,078175622820035	3	22,4088856360176	0,398103719832106	0,229845289810458
	1-SYBR	HSP90	heat shock		1	0,115828719420582	0,115828719420582	0,0668737423373627	0,0668737423373627	1,03715992116138	0,139995970641166	0,139995970641166	0,0808267113351403	0,0808267113351403	1,03715992116138	0,139995970641166	0,139995970641166	0,0808267113351403	0,0808267113351403	3	20,8460645339079	0,167105519100593	0,0964784164357995
	1-SYBR	HSP90	kd29 0.2 mkM		0,764489454153956	0,0436852113746939	0,0436852113746939	0,0252216685467853	0,0252216685467852	0,801842098785896	0,0916699256711124	0,0916699256711124	0,0529256562628097	0,0529256562628097	0,801842098785896	0,0916699256711124	0,0916699256711124	0,0529256562628097	0,0529256562628097	3	21,2334960285103	0,0824399047861359	0,0475967012202427
	1-SYBR	HSP90	kd29 0.5 mkM		0,888896099427405	0,0243790275784233	0,0243790275784233	0,014075238134984	0,014075238134984	0,888896099427405	0,206931074374586	0,206931074374586	0,119471711493865	0,119471711493865	0,888896099427405	0,206931074374586	0,206931074374586	0,119471711493865	0,119471711493865	3	21,0159778324635	0,0395676189959015	0,0228443754784763
	1-SYBR	HSP90	kd29 1 mkM		0,706955103018787	0,102111542850779	0,102111542850779	0,0722037643872066	0,0722037643872066	0,849806719935889	0,12353409201036	0,12353409201036	0,0873517941682487	0,0873517941682487	0,849806719935889	0,12353409201036	0,12353409201036	0,0873517941682487	0,0873517941682487	2	21,3463740328679	0,208380724404256	0,147347423294814
	1-SYBR	HSP90	kd47 0.2 mkM		0,637974779429461	0,0716276358114604	0,0716276358114604	0,0413542348171631	0,0413542348171631	0,681617338799492	0,0904214066334008	0,0904214066334008	0,0522048234602986	0,0522048234602986	0,681617338799492	0,0904214066334008	0,0904214066334008	0,0522048234602986	0,0522048234602986	3	21,4944932366409	0,161976363812075	0,0935170972492583
	1-SYBR	HSP90	kd47 0.5 mkM		0,425209034425327	0,0132317938362177	0,0132317938362177	0,00763937973320194	0,00763937973320194	0,821077313797235	0,0536861465690367	0,0536861465690367	0,0309957111733871	0,0309957111733871	0,821077313797235	0,0536861465690367	0,0536861465690367	0,0309957111733871	0,0309957111733871	3	22,0798203786286	0,0448942562459333	0,0259197109286576
	1-SYBR	HSP90	kd47 1 mkM		0,671904602779363	0,0191343456177809	0,0191343456177809	0,0135300255398999	0,0135300255398999	0,805747746672617	0,0961151674675749	0,0961151674675749	0,0679636866912028	0,0679636866912028	0,805747746672617	0,0961151674675749	0,0961151674675749	0,0679636866912028	0,0679636866912028	2	21,4197362155337	0,0410847394395551	0,0290512978609918
