# Supplementary material for: Dataset of NMR-spectra pyrrolyl- and indolylazines and evidence of their ability to induce heat shock genes expression in human neurons
Source: Data Brief. 2021 Nov 12;39:107562. doi: 10.1016/j.dib.2021.107562 (PMC8605230; doi:10.1016/j.dib.2021.107562)
Supplement: Supplementary file 1 [file mmc1.zip › Data in brief/RT-PCR/Hsp90 and Hsp70 expression PQ29 PQ47/Hsp90 and Hsp70 expression PQ29 PQ47 - Gene Expression Results - Clustergram_0.csv]

	True	Target	Sample	Normalized Expression
	True	HSP70	control	0,0202768542753039
	True	HSP70	heat shock	0,0328053559820446
	True	HSP70	kd29 0.2 mkM	0,0313660945367043
	True	HSP70	kd29 0.5 mkM	0,034498535497645
	True	HSP70	kd29 1 mkM	0,0343952526653979
	True	HSP70	kd47 0.2 mkM	0,0321596596542898
	True	HSP70	kd47 0.5 mkM	0,0339202785281794
	True	HSP70	kd47 1 mkM	0,032317932160853
	True	HSP90	control	0,0704587396392521
	True	HSP90	heat shock	0,169886118379526
	True	HSP90	kd29 0.2 mkM	0,131341212610194
	True	HSP90	kd29 0.5 mkM	0,145600601115907
	True	HSP90	kd29 1 mkM	0,139197786259504
	True	HSP90	kd47 0.2 mkM	0,111648475366424
	True	HSP90	kd47 0.5 mkM	0,134491928278818
	True	HSP90	kd47 1 mkM	0,131980955185755
