# Supplementary material for: Dataset of NMR-spectra pyrrolyl- and indolylazines and evidence of their ability to induce heat shock genes expression in human neurons
Source: Data Brief. 2021 Nov 12;39:107562. doi: 10.1016/j.dib.2021.107562 (PMC8605230; doi:10.1016/j.dib.2021.107562)
Supplement: Supplementary file 1 [file mmc1.zip › Data in brief/RT-PCR/Hsp90 and Hsp70 expression PQ29 PQ47/Hsp90 and Hsp70 expression PQ29 PQ47 - Gene Expression Results - Scatter Plot_0.csv]

	True	Target	control Normalized Expression	heat shock Normalized Expression	heat shock Regulation	Compared to Regulation Threshold
	True	GAPDH	íå ÷èñëî	íå ÷èñëî	íå ÷èñëî	No change
	True	HSP70	0,0202768542753039	0,0328053559820446	1,61787205927695	No change
	True	HSP90	0,0704587396392521	0,169886118379526	2,41114330527825	No change
