# Supplementary material for: Dataset of NMR-spectra pyrrolyl- and indolylazines and evidence of their ability to induce heat shock genes expression in human neurons
Source: Data Brief. 2021 Nov 12;39:107562. doi: 10.1016/j.dib.2021.107562 (PMC8605230; doi:10.1016/j.dib.2021.107562)
Supplement: Supplementary file 1 [file mmc1.zip › Data in brief/RT-PCR/Hsp90 and Hsp70 expression PQ29 PQ47/Hsp90 and Hsp70 expression PQ29 PQ47 - Gene Expression Results - Summary_0.csv]

	Target	Sample	Mean Cq	Mean Efficiency Corrected Cq	Normalized Expression	Relative Normalized Expression	Regulation	Compared to Regulation Threshold	P-Value	Exceeds P-Value Threshold
	GAPDH	control	18,5818081144839	18,5818081144839	íå ÷èñëî	íå ÷èñëî	íå ÷èñëî	No change	íå ÷èñëî	No
	GAPDH	heat shock	18,2887044118298	18,2887044118298	íå ÷èñëî	íå ÷èñëî	íå ÷èñëî	No change	0,960280954828128	Yes
	GAPDH	kd29 0.2 mkM	18,3048876137459	18,3048876137459	íå ÷èñëî	íå ÷èñëî	íå ÷èñëî	No change	0,968745449182818	Yes
	GAPDH	kd29 0.5 mkM	18,2360660493294	18,2360660493294	íå ÷èñëî	íå ÷èñëî	íå ÷èñëî	No change	0,954140324057405	Yes
	GAPDH	kd29 1 mkM	18,5015822053609	18,5015822053609	íå ÷èñëî	íå ÷èñëî	íå ÷èñëî	No change	0,936338309471834	Yes
	GAPDH	kd47 0.2 mkM	18,331528692096	18,331528692096	íå ÷èñëî	íå ÷èñëî	íå ÷èñëî	No change	0,953618794410725	Yes
	GAPDH	kd47 0.5 mkM	19,1854118737606	19,1854118737606	íå ÷èñëî	íå ÷èñëî	íå ÷èñëî	No change	0,947810297053956	Yes
	GAPDH	kd47 1 mkM	18,4981378847653	18,4981378847653	íå ÷èñëî	íå ÷èñëî	íå ÷èñëî	No change	0,976983308427108	Yes
	HSP70	control	24,2058304523826	24,2058304523826	0,0202768542753039	1	1	No change	íå ÷èñëî	No
	HSP70	heat shock	23,2186292252392	23,2186292252392	0,0328053559820446	1,61787205927695	1,61787205927695	No change	0,00548951202900516	No
	HSP70	kd29 0.2 mkM	23,2995378963758	23,2995378963758	0,0313660945367043	1,54689154988437	1,54689154988437	No change	0,0152004515032017	Yes
	HSP70	kd29 0.5 mkM	23,0933871199707	23,0933871199707	0,034498535497645	1,70137512600573	1,70137512600573	No change	0,00424460255877046	No
	HSP70	kd29 1 mkM	23,3632289415083	23,3632289415083	0,0343952526653979	1,69628149408212	1,69628149408212	No change	0,00145567266377222	No
	HSP70	kd47 0.2 mkM	23,2901327433162	23,2901327433162	0,0321596596542898	1,58602805038938	1,58602805038938	No change	0,00961155514995204	No
	HSP70	kd47 0.5 mkM	24,0671200472435	24,0671200472435	0,0339202785281794	1,67285704516269	1,67285704516269	No change	0,0215244603610938	Yes
	HSP70	kd47 1 mkM	23,4496591832796	23,4496591832796	0,032317932160853	1,59383362537721	1,59383362537721	No change	0,00485135430508132	No
	HSP90	control	22,4088856360176	22,4088856360176	0,0704587396392521	1	1	No change	íå ÷èñëî	No
	HSP90	heat shock	20,8460645339079	20,8460645339079	0,169886118379526	2,41114330527825	2,41114330527825	No change	0,00324305324702678	No
	HSP90	kd29 0.2 mkM	21,2334960285103	21,2334960285103	0,131341212610194	1,86408688663265	1,86408688663265	No change	0,00754039528895845	No
	HSP90	kd29 0.5 mkM	21,0159778324635	21,0159778324635	0,145600601115907	2,0664661596472	2,0664661596472	No change	0,0029144648849162	No
	HSP90	kd29 1 mkM	21,3463740328679	21,3463740328679	0,139197786259504	1,97559290688699	1,97559290688699	No change	0,0319959981320782	Yes
	HSP90	kd47 0.2 mkM	21,4944932366409	21,4944932366409	0,111648475366424	1,58459370601947	1,58459370601947	No change	0,0390925853825239	Yes
	HSP90	kd47 0.5 mkM	22,0798203786286	22,0798203786286	0,134491928278818	1,90880405989967	1,90880405989967	No change	0,00535293968883843	No
	HSP90	kd47 1 mkM	21,4197362155337	21,4197362155337	0,131980955185755	1,8731665633177	1,8731665633177	No change	0,0255963284866775	Yes
