# Supplementary material for: Dataset of NMR-spectra pyrrolyl- and indolylazines and evidence of their ability to induce heat shock genes expression in human neurons
Source: Data Brief. 2021 Nov 12;39:107562. doi: 10.1016/j.dib.2021.107562 (PMC8605230; doi:10.1016/j.dib.2021.107562)
Supplement: Supplementary file 1 [file mmc1.zip › Data in brief/RT-PCR/Hsp90 and Hsp70 expression PQ29 PQ47/Hsp90 and Hsp70 expression PQ29 PQ47 - Gene Expression Results - Volcano Plot_0.csv]

	True	Target	Sample	Regulation	P-Value	Exceeds P-Value Threshold	Compared to Regulation Threshold
	True	GAPDH	heat shock	íå ÷èñëî	0,960280954828128	Yes	No change
	True	HSP70	heat shock	1,61787205927695	0,00548951202900516	No	No change
	True	HSP90	heat shock	2,41114330527825	0,00324305324702678	No	No change
