# Supplementary material for: Dataset of NMR-spectra pyrrolyl- and indolylazines and evidence of their ability to induce heat shock genes expression in human neurons
Source: Data Brief. 2021 Nov 12;39:107562. doi: 10.1016/j.dib.2021.107562 (PMC8605230; doi:10.1016/j.dib.2021.107562)
Supplement: Supplementary file 1 [file mmc1.zip › Data in brief/RT-PCR/Hsp90 and Hsp70 expression PQ29 PQ47/Hsp90 and Hsp70 expression PQ29 PQ47 - Melt Curve Derivative Results_SYBR.csv]

	Temperature	A1	A2	A3	A4	A6	A7	A8	A9	A10	A11	A12	B1	B2	B4	B5	B6	B7	B8	B9	B10	B11	B12	C1	C2	C3	C4	C5	C6	C7	C8	C9	C10	C11	C12	D1	D2	D3	D4	D5	D6	D7	D8	D9	E1	E2	E3	E4	E5
	65	16,6994157145755	13,2904233564342	17,8693909381429	17,1330428435898	11,3943221780515	12,5771085571333	13,6765952904187	1,14127780379692	-0,580120035663867	-3,27683761141492	-1,17248561711017	17,0532490842396	12,8882354652127	18,0979123408382	21,0788064576968	14,514929719578	15,107023652182	16,5096494535984	16,4126191838453	0,519185957589741	16,4471585584804	-0,241124563679989	16,5137079653374	14,7029807613779	16,7407205087848	13,8586060127882	19,8475243457063	17,4841141448717	15,99911404353	12,8220875500148	12,6455789137716	17,1832911122636	13,1762317501125	14,4039178399989	14,6929018464547	14,5676853459544	17,9230636188686	15,7303607279022	20,4876008164146	16,4842818287626	13,2370194201424	15,4831515997397	14,86682935083	16,0511753774229	17,8309986920436	16,3920690631811	18,3045045501558	18,6640940393995
	65,5	36,182067381579	28,7959172722733	38,7170136993083	37,1215928277779	24,6876980524446	27,2504018737895	29,6326231292394	2,47276857489385	-1,25692674393792	-7,09981482473239	-2,54038550373843	36,9487063491869	27,9245101746274	39,2121434051491	45,6707473250086	31,4490143924193	32,731884579728	35,7709071494644	35,5606748983306	1,12490290811104	35,6355102100414	-0,52243655463991	35,7797005915653	31,8564583163185	36,2715611023684	30,0269796943752	43,002969415696	37,8822473138897	34,6647470943161	27,7811896916983	27,3987543131719	37,2304640765706	28,5485021252439	31,2084886533313	31,8346206673181	31,5633182495679	38,8333045075497	34,082448243787	44,3898017688975	35,7159439623189	28,6802087436422	33,5468284661031	32,2114635934635	34,7775466510819	38,6338304994293	35,516149636892	39,6597598586709	40,4388704186978
	66	33,3988314291499	26,5808467128676	35,7387818762837	34,2660856871796	22,7886443561018	25,1542171142689	27,3531905808355	2,28255560759339	-1,16024007132688	-6,5536752228299	-2,34497123422011	34,106498168481	25,7764709304245	36,1958246816761	42,1576129153925	29,0298594391571	30,2140473043642	33,0192989071987	32,8252383676897	1,03837191517988	32,8943171169622	-0,482249127359921	33,0274159306757	29,4059615227555	33,4814410175717	27,7172120255781	39,6950486914118	34,9682282897452	31,998228087061	25,6441751000282	25,2911578275433	34,3665822245257	26,352463500226	28,8078356799989	29,3858036929089	29,1353706919089	35,8461272377391	31,4607214558034	40,9752016328267	32,9685636575251	26,4740388402869	30,9663031994806	29,7336587016578	32,1023507548449	35,6619973840895	32,7841381263619	36,6090091003116	37,3281880787979
	66,5	33,398831429145	26,5808467128668	35,7387818762865	34,2660856871732	22,7886443561029	25,1542171142715	27,3531905808383	2,28255560759396	-1,1602400713241	-6,55367522282745	-2,34497123422028	34,106498168481	25,776470930427	36,1958246816744	42,1576129153884	29,0298594391413	30,2140473043697	33,0192989071904	32,8252383676939	1,03837191517493	32,8943171169626	-0,482249127362422	33,02741593068	29,4059615227507	33,4814410175835	27,7172120255843	39,6950486914244	34,9682282897454	31,9982280870698	25,6441751000222	25,2911578275313	34,3665822245282	26,3524635002208	28,8078356800035	29,3858036929088	29,1353706919141	35,84612723773	31,4607214557876	40,9752016328118	32,9685636575266	26,4740388402741	30,9663031994864	29,7336587016641	32,1023507548321	35,6619973840868	32,7841381263607	36,6090091003106	37,3281880788066
	67	33,3988314291895	26,5808467128805	35,7387818762772	34,2660856872238	22,7886443560957	25,1542171142454	27,3531905808218	2,28255560759339	-1,1602400713515	-6,5536752228486	-2,34497123421687	34,1064981684727	25,7764709304057	36,1958246816816	42,1576129154286	29,0298594392699	30,2140473043313	33,0192989072547	32,8252383676677	1,03837191521194	32,8943171169464	-0,482249127340822	33,0274159306404	29,4059615227877	33,4814410174858	27,7172120255228	39,695048691331	34,9682282897351	31,9982280869947	25,6441751000839	25,2911578276307	34,3665822245164	26,352463500265	28,8078356799672	29,3858036929106	29,1353706918745	35,8461272377956	31,4607214559214	40,9752016329361	32,9685636575116	26,4740388403708	30,9663031994381	29,7336587016162	32,1023507549392	35,661997384095	32,7841381263637	36,6090091003219	37,32818807874
	67,5	33,3863396403135	26,6078300225712	35,5848378527488	34,0963794159715	22,6317730715325	24,9544389703889	27,2725005600523	1,45161143025018	-1,13301914069308	-6,63576753300754	-2,30208461541304	34,0013271444225	25,5428559755559	36,031122309508	41,9566976960184	28,6313017224651	30,1088137402595	32,8401796817205	32,6787881846479	1,10960144462382	32,7957876494032	-0,420285937187202	32,8022291683409	29,1942384656913	33,2345702774561	27,5983181699701	39,4419430066206	34,4379133407779	31,7453389730531	25,2230241098898	24,9002136492445	34,0622902900653	26,0153015349067	28,4958985824642	29,0695287804015	28,9690664851665	35,4591817866717	31,2385746631788	40,766917402668	32,5636895882724	26,2313667285271	30,710086451164	29,3385048511694	32,0596207101544	35,4180830864079	32,5667548040044	36,2720459440425	37,0621271013176
	68	33,4433699846281	26,4543749794321	36,5826273196678	35,1558082042416	23,5748277335817	26,1402598868756	27,7449806944458	6,55094115197414	-1,25947349845933	-6,12579480122992	-2,6820064697996	34,6226460952164	26,9063615420378	37,0031236818027	43,1274848460193	31,1098282218204	30,6945286074291	33,9271634900183	33,5787550941354	0,594934420908999	33,4615768225823	-0,892297753970922	34,2715394670272	30,4702785039699	34,7426128243337	28,1722284595653	41,0210531610052	37,7087865031156	33,3548292866262	27,6270326234815	27,1903971230194	35,8084779173956	28,0882739750006	30,5675520341877	30,9597540054673	29,8916332260366	37,8931658416901	32,5513532945984	42,0385140426464	35,0138418401015	27,702492408064	32,1656726086291	31,7639983249363	32,3017634509831	36,9420141734472	33,9511977722323	38,3848643700559	38,650789998705
	68,5	33,8027669994726	25,9988989741797	38,1385717620595	37,1361707818994	25,5449236108612	28,8321893512538	28,9031896998501	16,5667361568181	-1,90056062521438	-5,21823918175045	-2,52854495896236	36,1064525897914	30,1590847503654	39,2133124583542	46,0376206713661	35,7927198363669	32,3644889463814	36,2224655895319	35,3815199565719	0,210002455735378	34,2808449532187	-1,09697937352001	36,4979519751947	33,1788620911342	37,8090686004654	30,4825096354044	43,9408525878716	44,1282922462938	36,161001498647	33,8763569335785	32,6216577346595	40,3396323298423	32,1982294152659	33,3090140605302	35,1951922076827	32,6027085623866	42,272109690622	35,5827856141278	44,6814666246777	40,2171309381155	30,8261017660654	36,1271835711049	36,6063565449873	32,8994337351903	39,7712260130089	36,3316066108896	42,1916187159039	42,161542880655
	69	33,5953233133033	25,8240675735876	39,0758127797639	38,4885868772224	27,7628548142618	31,3465051501728	29,7688435018209	26,3514331940221	-2,27918645201009	-4,11355432763565	-1,19704618217293	37,1586212129395	33,6423155287721	41,540120923439	48,4128091438945	39,2876148902369	34,0835864999237	37,9783253532239	36,6211241657625	0,394199458070659	34,6164741446241	-0,582920797273232	37,6049657329683	35,7403190339684	40,2808595716931	34,1855694530489	46,3357310328926	49,0294816717135	37,5594040564891	40,3810979397301	38,0185010423711	44,508632886934	35,4404743938097	35,1280644320203	38,6388438173138	34,9811392740488	45,3304775339205	38,330189361972	46,4468487477288	44,4364078409444	33,1758259166066	39,3273451769668	40,4453759075643	33,8516316989785	41,846990646602	37,7268763033632	45,3661699208092	45,4162456938419
	69,5	33,1198529273989	26,3913185012062	39,6418984311612	39,9155221578129	30,3004724630968	33,2510519468249	30,5196127460565	32,5355265712847	-2,36945001404359	-2,70417508657715	-0,498640069833414	37,6662369375879	36,4794123027957	44,3810276649893	49,7339324385782	42,733711239011	35,4335972052204	39,291339556944	38,3235121854509	0,351737140820489	34,7726021661088	0,286142787315498	38,8986323956012	38,1378168523739	42,9639874230444	37,9634753412023	48,1300214304305	53,2759176805637	38,6227439084047	46,1380283223671	42,6623189121376	47,3915121121686	38,4964281584721	37,8991227138777	41,322402730571	36,6440152080697	48,3078540249776	41,1470890670699	48,1254279541326	48,156483773237	35,2899235662644	42,1196874301143	44,1483936424269	35,1349626021306	43,3969302853927	38,6640805508907	47,7880303424884	48,7056826542846
	70	33,039678674437	28,0218077623847	40,6097665779624	41,2250391387448	32,8733744042685	35,4784859516175	31,129658699839	32,5363231391136	-2,82780189715919	-1,39130334716577	-0,998327306936972	38,3514899529578	38,4495228766084	46,4670926820758	50,8662632434005	46,3279187235408	35,9951498394844	41,4915123041668	40,2884158434345	-0,0881682425845725	35,2484354588186	0,64901889603027	39,9677764938572	40,0701610018394	45,405707992802	41,986131471454	49,546259295832	57,2620300163894	39,7801997645807	50,3212652499515	46,9359551778599	49,9105514576161	41,6102191604971	41,2094836031065	44,0105033013929	38,6853483982945	51,0593394982319	44,6386415379849	50,1864514155939	51,0097805333853	36,8177085336956	45,7870792395895	47,5781295620293	36,2701889327407	44,6720620478166	39,4468947304096	49,1551154634187	51,7176285990951
	70,5	33,3224147301339	30,7586834478715	41,8550017219235	42,3606089274479	35,5279600735904	37,2827827113532	31,5729069696745	31,9215833480046	-3,2229423719163	-1,02260078670139	-1,01518310838355	39,1695537948589	40,3168453502016	48,1158057302792	52,4791223318044	49,8232768443149	36,6755949860965	43,8312545891098	41,7325510911193	-0,108991942185753	35,5683274206264	0,850670956498504	39,9549934859916	42,1300354722521	47,0970066505633	46,4840158720053	50,7078402266853	59,9063426495831	40,5852967222227	53,3617770444187	51,190757437165	53,5230307150123	43,9205079189201	44,3100857923534	46,0707247570422	40,9743801666177	53,0800217077609	48,1898127861901	51,9874408276219	53,0331387995824	37,7716470641673	49,0603318885547	49,5768888767319	38,078266391766	45,9846844972009	40,141282630238	50,0327503255395	53,67611749971
	71	33,423680609023	33,3526764859583	42,7484635033469	43,5770434503611	38,8240405387428	37,896313663446	31,8853935212671	31,1655764578342	-3,43516068571569	-1,08264095224223	-0,480587162276834	39,5639202447693	41,9076030039869	50,0700716819573	53,5860293344912	51,99861850296	37,6742113376542	45,6822987418376	42,758664004399	0,247742241344099	35,9074972123443	0,767681137081524	40,1160696275331	43,9594335816228	48,7812798928364	49,8162260953886	51,2505038015739	60,8875559991202	41,1856147868593	55,3851752431615	54,4914937953339	57,9196950402629	45,5078263551013	48,2783108110206	47,4576035550926	42,0928900242227	54,5560195194414	51,116288607891	53,1466690185754	54,5678501776745	39,249596839343	51,6538085365089	50,207946109497	39,988572646412	46,9949697224141	40,7816766412022	50,5197271895024	55,4122797242675
	71,5	33,4629719786949	35,6071526104491	44,0315746774595	44,3873592370508	41,6267975416761	38,5415520168806	32,1702424864094	30,0431554175925	-3,73775686119171	-0,81801556538727	-0,70296677027028	40,2918198040951	42,5529207705903	51,2256208555804	53,3941176931821	53,0989027182603	38,5870582196513	47,5698326521526	44,3263757652908	0,110444352703041	36,6361623125194	0,00179428310559615	41,2840226575861	44,9843422894484	50,4788533787629	51,7387568006665	51,6573710051611	62,0446057902188	42,27665057	56,2993938823182	56,975427065353	65,0788506508104	47,9983721549389	55,0778280007299	48,7698688176633	43,3304416300914	55,5467563165653	53,9053548431407	54,3329640268264	55,3652830381459	41,1121511139486	54,1620273876069	51,2350795910786	41,5959119070186	48,128137555692	41,7767904294747	50,8086156291648	57,3857193807771
	72	33,9536441726262	37,8220669690224	45,9953662596179	44,4156180081811	43,370142626246	39,3244476121746	32,8464062781044	28,8561737807348	-3,71112386695546	-1,27312537481561	-0,814321491291196	41,7166459136022	42,6710604816431	52,3994701991045	53,7222242797261	54,602300278757	39,6581754353235	49,7388380397191	45,9138610511312	-0,189006671859659	37,0021981364349	-0,43274772010642	41,7704414830458	45,7413715482616	51,692400639598	54,044727705323	52,3224101131485	62,4462333224342	44,1208696204725	57,6014577619969	59,5532286218488	80,0483693338444	52,4256745125733	64,6481122888626	49,6939753543677	45,0331218855891	55,5266996588971	56,0714004892473	55,9004289044242	56,1202433748198	43,3669629610564	56,5400610716885	52,8099270975068	43,7627786606413	48,8560989881056	43,0961747332641	51,2804749973589	58,4144139995263
	72,5	34,1900010575176	39,1793425240539	47,5162927619411	44,8182342092715	45,2027893458995	40,4860969012173	33,9960693530751	28,7650845872575	-3,22189297343937	-1,54107852180772	-0,141328565847402	42,7951292403834	43,1701237035337	53,8975882722259	54,2793173513646	55,7976731760663	41,5852895737769	52,6613045574244	47,8402545070301	-0,322177631543752	37,4914535593466	-0,902689064917638	41,717713012183	46,6051896370974	52,5604354878744	55,7357527582395	52,8489918913822	62,1518934215568	45,9885124256487	59,641868937367	62,8129349065804	103,42443623798	58,4904291787568	78,3275316257365	50,0068486408337	45,6570856329142	54,9441370826238	57,2760327707853	56,7721027055269	56,7853945234547	46,729488553184	59,2511643297822	55,1017878368244	45,3967600000956	49,2518196051607	44,0916697241105	51,8379715501347	58,6138281821519
	73	33,904059761205	39,7138052739998	48,1178299675995	45,3394730132829	46,7764681004944	43,901187923776	37,6376055766671	31,8332967053987	-2,68208845413443	-1,05810464914708	0,397618603353862	43,8507345575902	43,5762702425103	55,3313156971951	53,8065312736762	56,0793005149145	45,3577544354065	57,8372178853225	52,7497855823627	-0,44090513755765	38,0233641377545	-0,858555253913039	42,8167145183935	46,6710879542318	53,8675100263907	56,1647635841529	53,1568450628006	62,16298753837	49,4528574176936	63,3737756631859	68,1109544228258	134,41348722209	68,6592416219411	95,5590108784799	50,4724733446409	46,011594864332	54,3757817137139	58,1296143946629	56,7889222365617	56,684606898934	52,6416486976093	64,5127453424623	59,6186346782472	46,1141552792677	49,3418741079427	45,0377514319416	52,3234901675185	59,3939232421835
	73,5	34,2539032174386	40,4740635035535	48,5899518489769	45,4492539760545	47,09807079539	53,2834234952643	47,5800338366803	41,4427438818117	-2,14968676629491	-0,693559421200007	0,0767655640383396	44,6825321451939	43,1435234033147	56,6765213817054	53,8895136393537	56,6237240821622	54,3072020762136	69,9034481257463	64,7291117443216	-0,758734677871303	38,123202910948	-0,111084056843595	44,0706588860213	46,3248300251248	55,2851924288434	57,0314765446822	54,0587931667562	62,0887150219908	59,5243497777417	73,911738571519	80,2868839533065	173,003796952912	85,8718473681065	114,790564081426	50,5101330291661	46,9716564593658	53,5647489157693	58,4315254770362	57,4031758346291	56,1174719902654	64,1340694291418	75,6350257923929	71,4560291997452	47,0730407186188	49,6792002803857	45,6781758288032	52,8044251620297	59,5332900017836
	74	35,3048666570509	41,2317712569691	48,4218682064409	46,0131735925571	47,0205039425572	72,2540456022527	67,8174571278629	62,9428968558375	-1,4447773959638	-0,85573055545018	-0,219347447859491	44,9261807901111	42,5466123289984	57,7258475796573	55,0185525916198	57,2386522947841	71,9927888985652	93,5019050319111	88,8888028845379	-0,582884164371023	38,0293519025078	0,292400495208653	43,9136307059495	46,5507328394145	55,7733520674977	57,9204497281876	54,6753404616368	61,4708704429735	79,3265511374597	96,6264514874464	106,282581649695	215,296743951293	109,5377031783	134,790136006938	49,9365910145727	47,6198953347819	52,8609568201672	58,1068350364544	57,7980535214748	55,6927283295154	85,3802470963288	98,1150476490081	95,2125123407841	48,2021579506368	49,9170732895413	45,5418754743981	52,8621261510802	58,5347499080572
	74,5	36,0085594300521	41,4370475213348	47,7977923772868	46,8230511110862	47,5763412634394	103,488205370743	100,598436719629	99,7659255173508	-0,714909742804537	-0,670829693011456	0,0777137617023413	45,2342748876661	42,7196071397129	57,201679440818	55,5459606542984	57,1102187504667	100,767481590391	131,526242239001	128,164661636977	0,0215590545180362	38,3466284344667	0,402587794832868	44,4403430205957	47,022676789216	55,5093290737443	57,6642320077727	54,4630910270323	60,8349832785326	111,493153028653	133,787847067133	149,350941762	252,4081409415	138,294669727001	152,277441545201	49,7678134791705	47,5416947061647	52,8965916293729	57,8460599809345	57,1580467771215	55,0596436936995	119,254920638757	135,724176077367	133,067982511954	48,548949178004	50,0968687643791	45,5309854113069	52,6212207758024	58,2232320035967
	75	36,6258027988008	41,6365613717015	47,517577350701	47,609706738092	47,6973698608922	147,884273035572	147,094834988778	151,512111934088	-0,177853118885082	-0,497426456786741	-0,115595213605957	45,6951304605246	42,1491335410966	56,2245236435194	55,3818014906976	56,6799987877556	141,949119877248	184,543102986625	183,529436899314	0,582622861490279	38,4381127718985	0,9441808265791	45,6860025070765	47,4282416360505	55,728582020928	57,1621334701179	54,1867262757124	60,1744863973469	158,104805358251	187,273942519924	209,930614100566	277,671527567161	170,9714421127	163,150243911405	49,5684506639608	47,8368325488077	52,72666844433	57,5772564305703	56,9265526890058	54,2853753266156	166,557986430994	188,792513441827	185,957016878456	48,8576700153112	50,3455881687047	46,0965394873217	52,1784228045713	58,0111266959098
	75,5	37,383397303397	41,7985845893184	47,6505358220214	48,4426651760915	47,7419144767849	202,014466347611	203,657672515453	214,105433865532	0,00358460295331042	-0,875403508099453	-0,74441951382596	46,1899886358982	41,0153417139875	55,4211652403154	55,4547240835059	55,7546128557951	192,675682464451	250,005339971333	251,45229366861	0,739026726356144	38,7710668557695	0,676432084518922	45,6538889671991	47,5416716585746	55,7684406235049	56,7872926757498	53,9197674738996	59,5011621672502	215,324862668889	254,225877373144	284,688164382261	285,700459280783	201,934779128662	166,747680577779	49,029887742699	47,6771348423538	52,1355484457356	57,0880654684966	56,9137174543226	53,5218398058167	224,066580282379	253,844214794243	251,264092690749	49,0383239582544	50,6803112894029	46,5200593634773	51,7053744254712	57,2482480323559
	76	37,7511637705352	41,8404807270234	47,7247140318534	49,0126192314035	48,0320628321949	256,282068046576	259,715608365114	276,391043649215	0,101011078253009	-1,08146917857573	-0,490652196743497	46,921838133027	40,8402515189499	53,9369313978788	54,9815435192141	54,4687829071331	243,868617699096	315,733993286435	319,479797367857	0,518322831300281	39,3094887394979	0,265440211257726	45,5348996280685	47,6313658048695	55,090495502618	55,8840441361958	53,1352821842025	58,8127535172312	271,328425741886	321,739482717846	359,374586157301	272,994865780445	222,08879247156	162,769189265338	49,0215458307343	46,9917239143605	52,0366980814453	56,9741688966335	56,3620010103165	53,2280825789402	280,503446464615	319,589226452118	315,8454594766	49,0932875186063	50,5224949605788	47,1135398094867	51,1455434410379	56,8029790821628
	76,5	37,9129405667719	41,7799555021371	48,3287631265607	49,1031718397154	48,4527094444777	296,80203308294	300,517208744458	322,282038035971	0,255716407884222	-0,616337297735413	0,285487436899473	47,8776600706613	40,9392829608041	52,7846159860342	53,6897087703409	53,8541271402252	282,619802874968	364,484349356383	369,42501395849	0,110796060670566	39,6615791437757	0,322989350933256	46,7419258442171	47,672123725853	54,989687769293	55,2930810208744	52,3024353707085	58,2110247999201	312,615744191841	372,096747112318	413,483527385078	240,308571231054	226,066483800501	150,597301603412	49,4580335178316	46,6491452799329	52,1623933972604	56,6528203613212	55,7604480672827	52,9677069850804	320,511722472352	368,72426324382	361,386427415166	49,1033223557407	49,7653847618433	48,1546258200298	50,7800713777194	56,7238771211124
	77	38,3873955937031	41,7956655089702	49,7257651303229	49,2817426010085	48,8350415842905	312,601938426127	315,451542378694	338,906376607778	0,406675814449613	-0,125440556274555	0,333977008687896	48,9817625728422	40,6621527036456	53,011991524446	52,675175303373	53,0208160868596	298,600544005319	383,551438155989	388,678490416161	-0,831154202177402	39,6654843430209	0,489909363669938	48,0695267765037	47,3452479536604	56,2039183892419	54,7448375108189	52,3322776667376	58,0852885138294	327,162191434569	392,178946742742	432,128455534116	193,387562582036	212,490902556964	133,534568949994	49,6428496393577	46,7831704436321	52,5894359938826	56,1141940031554	55,3546201756438	52,2571840464514	333,382161320878	387,475612061284	376,530850357082	49,2245899382572	49,6828910678048	48,5841451867464	50,4670603002327	56,0040746987653
	77,5	39,5538807423496	43,0524957905146	51,3666390344013	49,1535201955357	48,7088276401018	298,91926835484	299,998795938116	321,617973691992	0,396601641474604	-0,0241734700153984	0,286201533930125	50,8279111067837	41,2872296928725	53,6702582465836	52,4678770453012	51,8954577432061	286,442533287339	366,869296745786	371,377318800285	-1,44601588254835	39,6783059990776	0,708130067140303	49,6638664245631	47,4537863988946	57,8500424090437	54,3365038188714	52,1821422624604	57,8948523507617	309,716784903547	374,997421596625	409,318903006965	141,058933085996	181,71243355317	117,043914013239	50,7361024522755	47,2539738821579	54,268518352253	55,4945585616686	54,4330275022832	51,8520374435494	314,172815491906	369,787575990986	356,390128750779	50,4797175854737	50,5722220234215	49,1553840424042	50,2957873079513	55,4342501074802
	78	42,787828474141	46,0915218614234	54,6009783873581	48,6172525293329	47,9216688159732	257,182196259473	255,699352909892	273,428267846346	0,415354011878776	0,25027730970038	0,532872756483982	54,3928147253715	43,9590794744993	53,9084332422287	52,245633324477	51,7356008585191	247,332468451303	315,430299920328	318,749037658205	-1,28494389783856	39,8253015950579	0,982495408390321	53,4202049698081	50,3275730991583	61,2317909753914	54,2883329716311	51,8178323647015	57,3283458438528	263,550920713359	322,311562387228	347,694222223483	92,1789226287002	139,087447235205	103,752640607676	54,0165162303424	50,2960594076861	58,7935201386026	54,7568584191899	53,8962377222867	52,1879845900315	264,877740856116	317,279286405236	302,42005649676	54,5958702336288	53,3123343461125	51,9046678121164	50,1370393100375	55,065430990231
	78,5	49,3431935867851	52,1258675130815	62,38237389234	48,5649435857061	47,0194903727479	196,001811446339	192,883758952287	205,429871456862	0,63670475643886	0,518459020664636	0,402341856326473	62,330742914251	50,5853815854649	54,3721569851302	52,0572861635173	52,203842456231	189,31986187973	240,522735221368	242,218640135282	-0,937012584963725	39,6128438266245	1,00646310480516	61,4598510217755	57,536450567475	70,4190261924828	54,1564438190832	51,55757346682	57,0112141019378	198,449113436937	245,900295207927	261,101515429089	52,783856869593	95,2021287167658	94,5786570896834	61,198529445615	57,8962201329458	68,1473501335392	54,1228200288614	53,6641973869895	52,2347592003539	197,486594787162	241,542459224326	226,715003676619	62,2890787026917	60,4274798973188	58,9581449571909	49,6007507164333	54,3434812206951
	79	62,7301647039425	65,3706317281454	78,0216078305308	48,3723313214967	46,5320673662708	131,30246106689	127,858902118314	134,86207276794	0,371662933649247	0,03127226821249	-0,0352221916389794	78,4330253344725	64,6196266472473	54,255590808267	52,2046568991404	52,4215629130963	127,311717491267	161,483828245837	161,635222276704	-0,845990996128592	39,5754785707101	1,09206374891284	77,5579776639574	72,0551120963695	89,3012403086402	53,6892458899883	51,3386564882034	56,8222689386603	130,771846204892	164,90635785152	171,702699922462	25,8997816637582	57,7477642511748	89,4620560350118	76,0506573483664	72,4921403528481	86,0601264868968	53,7616660264399	53,2607291645645	51,8765477131581	129,662355978284	161,694183630366	149,437530771945	77,0464179141862	76,7635631075224	74,5860394343662	48,9491600920069	53,8227976926544
	79,5	86,1205783741808	88,6817510151222	104,316229531703	48,1437284278526	45,846915699417	76,8037678943411	73,8646962424337	76,672446599128	-0,188415198721543	-0,186438496086623	0,0456382214365476	106,031962211382	88,3600104509156	53,9706724026671	52,1397102693229	52,6307508960807	74,4283898830863	94,4508054411015	93,7361493627405	-0,204808977161633	39,9132991653009	0,696553746986979	105,061104076658	98,5491929891214	120,655206525908	53,6630522823293	50,5969781252049	56,4830019162202	75,0267207618264	96,0887695872985	97,624293339185	11,3164240157187	29,7277546744589	86,8876924560747	103,014650641745	98,0057913063406	116,429097853901	53,4290300095894	52,947548288852	51,9264024060601	73,5710744525595	93,9114799487788	85,1658008782322	103,548935697751	104,887927538413	102,709481581802	48,5298831312116	54,0628895387634
	80	118,822776046228	121,176550532686	142,28494219672	48,1872135211642	45,540268340609	37,5497588068336	35,935497047471	36,5269911403304	-0,143830810771249	0,393304834883168	0,922962397199854	145,675959765245	122,639565664453	53,8776883678858	51,8722032384172	53,0698545348234	36,4343109434663	46,5963991435707	45,0153979336347	0,0812142689379129	40,1696434334781	0,13336381404855	144,748840440954	136,829975003116	165,899327369836	53,7327111869848	50,2115238219019	56,5217882827507	36,0899293017734	46,8833154899725	45,803745661011	4,77993299605794	12,5082773427884	82,9629225357409	142,632839856095	135,461987647128	159,67392723506	53,4540367848336	53,362516858102	52,1630265616701	34,3545700231093	45,6217558609112	39,9065240119102	141,439005883407	145,749122737695	143,256079939716	48,3939125420519	54,5545717914434
	80,5	155,180977385463	158,69022276529	186,582030574078	48,4702337283283	46,3958288794123	14,2487735072008	14,5312096387097	13,3847196075433	0,614185305084334	0,1100326315036	1,375397240155	192,307301502548	161,999040054208	53,8964207941485	51,9985135889574	53,3147784575443	13,5977859697916	18,5249007254444	15,949442109299	-0,121998252517471	40,6975813516159	0,287014773196404	191,168720201103	180,417890053476	219,276438172321	53,7299789705714	50,4068753908898	56,9229770064774	13,1672928102665	17,9547673366242	15,7135709712924	2,86654104160999	4,48630582360238	74,7887792450704	188,709916136269	178,382237449117	207,874355964093	53,8451660369767	54,0016653454463	51,956318656817	12,7248374692924	17,4099308111766	13,9888071074404	184,169982413205	193,633427599154	190,379045537318	48,3073587600564	54,8848989979259
	81	187,058704029761	192,346875448049	226,030812253934	48,6291934617155	47,5765306530674	4,31876209071197	5,52585642317445	3,93386239852492	1,31213538523667	-0,408441402084918	1,23790906690277	235,259885549954	195,947652738539	54,5822870413617	52,6405454033278	53,4975567926194	3,68870402484168	6,52641333189791	3,6310887545668	0,199788365877453	42,2002451436762	0,0674599139184693	232,341909241242	219,6239318489	266,986176565574	54,1288788079517	50,6879737139774	57,7063804615904	4,3353677067629	5,63047479323899	3,63798326632133	2,82348807261116	1,45126931104403	62,894879672398	230,52702884873	216,136544130574	249,066362654105	53,9532832401775	54,4035439636363	51,9637731163372	3,98839919432254	5,08343435809292	3,51202123295957	222,664461148418	236,981293553421	232,909627146453	48,9062424068167	55,5706583717543
	81,5	205,137094367259	211,470666655377	249,625902570078	49,4854903163143	48,4031708075954	1,68529157432715	3,70969540794471	1,83076461588075	2,17445525945203	0,0352170506479865	1,10729130052891	261,816552365869	215,426907419162	56,1307286699079	53,5479075930959	53,4914225275024	1,25969389268306	3,57498698079957	0,981866698046247	0,410355309344027	43,3072422256414	0,00603767169258163	256,486989673241	243,628222511249	295,077950877898	54,4013884251244	51,3047645149925	58,1797710127075	2,55892780578955	2,7333421931159	0,811522225575914	2,83653302224485	0,38800488356685	48,5851969229058	256,626136581064	238,815289426781	272,449503600472	54,4621078320214	55,3683755575794	53,0057378273192	1,38947211992286	1,50258509423134	1,1310675150736	246,430202728022	263,175890284499	258,478738880624	50,0941582821445	56,2415044704169
	82	202,833572503694	210,08924196864	249,206229283751	50,2047904631734	48,9345920162871	0,876544506906782	4,14013179995931	1,73058315362385	3,08841311218765	0,00204654843867047	0,722779531878757	262,654416257691	214,329109486537	57,2832451398807	54,3894142908422	53,9876194382891	0,926645755288973	3,48096882044644	0,855925958228795	0,236120492744647	44,4078684581685	0,742030298780207	256,222538066961	243,470411884159	294,439134550092	54,2743167934701	52,1573689300138	58,407623936563	1,83469763043945	2,67609673413921	0,235173638777894	2,21488948600324	0,258070809625906	33,5294790705097	258,004018389815	238,144878970489	268,754016595629	54,8911038694766	56,6856502518633	53,9055054547829	0,955765741073094	1,15079459819054	1,02817285252439	246,494586757567	263,621876079942	258,274068488047	50,8742848577558	56,38211997979
	82,5	181,537398001689	188,378592455828	223,751228438692	50,5878783728919	49,6256060329381	0,351529596258786	4,063831354873	1,65957219034453	3,53249791581169	-0,525518758858823	-0,136913412990339	236,426828145853	191,26085334546	57,620106342723	54,7049322342173	54,9663710149702	0,567946652964849	3,45131471440999	0,953086158980454	0,694695426336807	45,9392321877287	1,34111946718559	230,248158875528	218,010341859041	262,902420591303	53,9950830992119	52,6850135946553	58,665772771206	1,55105598993686	2,89071915937853	0,550612343204136	2,23006773180333	0,0358131697149702	20,2684589085923	232,81372521846	212,134389558382	237,907336991118	54,7580771143587	57,4484497379505	54,2174458501368	1,25680636251997	1,27787524713466	0,855029660334992	222,954759240112	235,745782123599	230,498401674588	51,1533031046323	56,3655575498691
	83	151,02479920191	154,776365529093	182,778657106476	51,4525813093977	49,6460545911606	-0,151643974698459	3,64325622315613	1,32604833999358	3,15258348310834	0,192052138302188	-0,631823526030416	191,448749548994	154,99781320784	57,6233869246971	54,5841436014953	55,5027039363193	0,200745098806635	3,0996545148945	1,24354435053925	0,921080676291126	46,5439262838783	1,42455453743412	188,910684728448	176,442712964939	209,602043558724	53,492120517674	52,774835338595	58,8808492363017	1,68059900132425	2,57591682705299	1,10001912494528	2,28898808342751	-0,242975081770737	10,8129609908809	191,39622157716	169,22388678013	192,068339495734	54,5491259417704	57,6749411862871	54,8310092294588	1,07789861375954	1,24737430945265	0,45107677895453	186,823306090729	187,888852342753	183,433204008282	51,3434574774546	56,5546895704812
	83,5	120,17358699242	120,164301173936	138,593511794125	52,3310495745111	49,4637023945317	-0,437947827759331	3,57787322395649	1,2414545373249	2,63582514616195	0,51729357944447	-0,939776463524709	140,519661386194	117,068271749636	57,1867826883239	53,8507111070405	55,8308644934509	-0,124226683000245	2,71750535141371	1,43334123076386	0,0475676451729896	47,0612891084584	1,93721507794737	145,574749061941	130,874572702923	150,460597731071	52,9189860685889	53,0124332051505	58,8522302220097	0,984177659501654	1,74648234783587	0,950356459903389	2,03990935181406	-0,31252947118378	4,89414124108606	146,641842376651	122,670044588055	144,961098929234	54,318179540139	58,13597966169	55,2622763889008	0,937429346725992	1,46974356757386	0,163651017300026	149,309131272265	135,102040262904	131,282930982232	51,2012720407428	56,8488059439421
	84	93,9377650778573	90,9290880517768	99,6220510297373	53,1638817053386	49,8256396306435	-0,147331000243923	3,27016909109767	1,60601578023176	2,43884052229316	-0,165194655276764	-1,28340766252575	95,212574020476	84,4326422543038	56,9314256752925	53,3503995074999	56,8037022709766	-0,056406046734935	2,35337823332509	1,30938099957183	-0,0373733713318529	48,3828462851796	2,30724183996318	108,035288217911	90,4285485233946	98,6849822051772	53,4369283573841	53,2827792041122	59,670086225806	0,425632674042618	1,20345839225041	1,27027572106175	1,84656877084774	-0,298029928100959	2,43383845561596	107,193936073351	81,9888534807212	104,479050957634	54,2729543838958	58,5566909971741	55,2435613773022	1,1190857712761	1,6035080751746	0,410007016828956	116,439980565335	88,4739135362826	85,3021558908413	51,0397305940082	57,2266628031566
	84,5	76,0370937811819	70,5437366191521	71,8054994024266	54,5862136201696	51,4180755177032	0,550431683823604	2,68790901033714	1,16372730591632	1,90201589086331	-0,0366903503967819	-1,09937830738988	62,6351886349781	61,0254306194283	57,2528492811508	54,1663631247866	57,7156189558257	0,113783827973293	1,85931758988221	1,09478534728879	0,258824952028419	49,5709852064615	1,90320626463898	81,2706119844848	61,22863253722	61,4651881674715	54,7464824309826	54,0213799547412	61,1411063845505	0,660536611190253	0,944761167905369	2,20626806177654	1,9996551299522	-0,284414695652686	1,74073876384074	79,1078323514473	52,7863478550765	76,1562520821134	55,5186780924749	59,2159982832134	56,0478326977891	1,33349243232601	1,4535468611171	0,832735893823042	93,5130834928493	54,3280231484371	52,1110518710128	52,0404430812329	58,2406653280607
	85	63,9116863203957	57,2969616346094	54,7378591011109	56,8386730389552	54,093469471792	1,18717427987906	2,84409140783521	0,512765248659832	1,24751844119709	0,281765448628221	-0,87989646783177	42,4157041754746	46,2934002178646	59,0868318700763	56,3480017916679	59,2203378264483	0,272927001520316	1,30569834436022	1,15635099899777	-0,601111153658508	50,8862127439043	1,47783954371852	64,5077745648757	43,6432984529788	38,6440082263212	57,0763292781205	56,1921803216719	63,3360111409521	0,670900558163851	0,77957211104183	1,93335169050454	2,1190235862166	-0,213485790109871	1,5347167435126	61,8372543385224	34,8607768939049	57,9887957043456	58,0544872260733	60,8514391877015	58,0466912563099	1,36648306285537	1,253562009311	1,39175706725234	78,2129682606696	33,5626531460637	32,1069142929962	54,3909274936898	60,3053930317786
	85,5	50,371807320684	44,5905445892558	40,8350994248484	60,3707779075547	58,7697546246494	1,51304476342966	3,1588050130166	0,569689146865187	0,894618565103087	-0,00638106711176079	-0,585384384028544	29,2611094536352	34,6786251824421	64,17282471544	61,0233381419981	63,4552406393093	0,530620910714447	1,23095894942787	1,09175624320568	-1,02242368908412	54,4232456673106	1,26027055442847	49,2576213287359	31,3593007836445	25,1137957483186	62,1049240106844	60,9988078649853	68,2126389164537	0,346642251437686	1,12854423030109	1,46207749516958	1,71256632529105	-0,238630361119476	1,82071681514918	47,2994126649335	23,5983550500841	42,7295945749925	62,6342159215275	64,821080197475	61,8845658063067	1,24950499135934	0,826433606726141	2,11174546693587	61,7190820739995	21,8182210201191	20,5264299072224	58,9355151782096	64,5180364833795
	86	35,3973249117237	31,2027524182462	27,9146073578659	69,6752476768434	68,4342674256498	1,62570333089951	3,61278911608918	0,239970215227686	0,291536145604766	0,366981848475689	0,447886107141073	20,0163037862497	23,9703709600287	75,81510929439	72,3298752921187	73,0899378396596	0,492319040493896	1,98839799597755	0,537979614780738	-0,119755932468138	60,8195006316359	0,650463563338178	34,0632776759649	21,3360115824926	16,5805695649574	73,3347301237942	71,4577159379974	79,2566119192429	0,0831473428776803	1,49470838910094	1,59374775419622	1,50948729811421	-0,446691502264741	2,03223919061293	33,6014535520686	16,0225091797299	28,6200738825842	73,7713934236432	74,7951557134985	71,7843017374996	1,21937813002319	0,275326133273722	2,31463430326005	43,4407631909839	14,1298686476675	13,2737417640315	69,6235126791302	74,6428772521791
	86,5	22,424414189597	19,6829509663012	17,7268422127064	90,2853660316293	87,92488434962	1,18922521650643	4,39669766803706	-0,517489907611434	-0,570125078888907	0,869971193446872	1,45965653201387	13,463166867369	14,8688848142258	100,253120065777	95,4515815598879	94,7376933974543	-0,00198027883214991	2,71960270996567	0,437861038826838	0,0367758513688159	74,8829320013972	0,0755845736667879	21,977188485045	14,4424959243301	10,4901079758051	95,5805015998824	93,68064736982	102,480730970947	-0,0373314093528165	1,61322312951728	1,0512549908521	1,64787595916874	-0,584299713465839	1,4435849715054	23,0676278675867	10,5122357559882	17,273801463713	95,9423764273367	97,0831530295603	93,1443900208182	1,39953158746704	0,42185612486486	1,60466547057445	28,1312070145853	8,82411827219073	8,23719162672802	91,709746587181	96,4548028468502
	87	11,4924256347193	9,55170793432774	9,16221270682416	123,440863196856	119,879149660595	0,342621334708326	4,97625768343312	-0,458472829570894	-0,500688709345809	0,389916055951005	1,35129464023652	7,88761180137305	7,31138808390631	138,745370881388	132,209075299071	132,387820280354	-0,380383413509264	2,86790473981193	0,819194021873159	-0,355265505753948	100,217902937665	0,262573549257183	11,3779207155176	8,39427078215425	5,37917266388507	130,731222724359	130,40200693929	142,315600218135	-0,317010468504577	1,76489325233604	0,0286832078012935	1,56905312828587	-0,619671125691184	0,902451230996917	13,7018909859351	5,45161562778037	7,75963538753899	130,852718877651	134,91614017275	129,379021467849	1,21292575728938	0,526575343680861	0,955444449078129	14,7218979992219	4,99581633802916	3,75501898852855	126,758142446734	133,191089601207
	87,5	3,74155135219434	2,26443243281255	2,6927974805223	162,040289573548	157,876142046733	0,0238200313239076	5,07761693209079	0,157234825339685	-0,365198436665821	-0,284237813376421	0,666504825022855	4,02874292853113	2,1179571197826	181,715809533084	175,947440703048	177,30154426391	-0,637227944140989	3,4369602481699	0,60530316928515	0,283142153980293	129,853296724316	0,223608529768228	3,41534503210346	3,01322936677968	2,03373593771261	170,968296406377	172,800688387521	190,397906258037	-0,482755199638632	1,61318355793412	0,118155277823519	0,938431052608451	-0,589628376306905	0,619070620201853	6,47411581088807	2,17348052749867	1,43334218545374	171,603433627718	180,184703446783	173,907330513551	0,832723137361427	0,290103284319002	0,305342345913175	4,40372715795939	2,10645747257348	0,727477897550045	167,569473297344	176,890008797792
	88	0,669357458428465	-0,0609720044636219	0,66200157916478	196,533639446422	192,885799961236	0,176862386751964	5,26210448412121	0,525391052437953	-0,364707533099534	-0,921758511129042	0,0598411029880026	3,16325957602345	-0,216457324553858	218,595864742055	215,766975939295	218,372493013501	-0,789131980651234	3,89156270268978	0,555645538640931	0,544315705458359	155,079651066013	-0,0336947316770306	1,01663352453625	0,955480794672951	0,75044956271455	205,765187843938	210,056228728965	233,408353071795	-0,304220197382222	1,24762144268936	0,321560246856563	0,821278886395248	-0,373062186721256	0,0153695095892772	4,11384824244664	1,41910953855461	-0,151270316741147	207,72631420901	220,840060550913	214,65019061608	1,11157476167136	0,376113687566487	-0,505657739671619	0,546228200316079	1,03867777419595	0,205803757410024	203,898376629215	215,98918262865
	88,5	0,325954331591902	0,121949478151464	1,17693269793784	217,334266808574	216,636278926835	0,15318576533889	5,1948410104074	0,202227528010496	-0,0640120900084753	-1,66758530373801	-0,840344770854358	2,38061153945415	-0,749100744169709	240,024791657011	241,128090417755	246,909040120027	-0,414485885134127	1,95114808253044	1,38455035596951	-0,115623797303101	171,43384069333	0,331662071577171	1,51402864333915	1,06754481394688	0,500349919617577	224,893756280562	233,760330358256	261,683567632031	-0,125525266114948	1,49393909284066	-0,116689958249538	0,977929068169374	0,258894264648006	-0,307954364871932	4,36912024406257	1,08232157069261	0,0726665472524815	229,278250703471	247,223685417127	241,303126055509	1,18858496039934	0,570510491472476	-0,692874724404248	0,612298648616331	1,35194004892094	0,463462858750404	226,11931934136	240,819147046162
	89	0,0105569405479287	0,581543549390972	1,59569493195579	212,735994814697	217,499051623435	0,18042651390391	4,73683732383597	-0,362736751614023	-0,266105817429946	-1,79900765654185	-1,88436464307165	0,263650497319645	-0,886128066738877	232,272235821311	239,178523520019	248,222225942818	-0,0165565725482679	-0,645778096040317	1,63766322219544	-0,132646507620791	169,23090779145	0,366224901371311	1,20741292253041	0,355183348994956	0,593330592514974	217,080613871183	230,869269973712	261,474854006534	-0,152034428289824	1,81571495469035	0,17230050560886	0,773534029881944	0,63513594659679	-0,191945333320803	3,94370932205442	0,453977113168662	-0,293433140869695	224,998799168047	246,476879830871	241,90771693807	0,555819987449752	0,0457610043654881	-0,621966427367624	0,247111961609278	1,28267535756072	0,452130720524906	222,844375287359	239,43343911524
	89,5	-0,988713934992063	1,38683777920471	1,88311507304081	179,490762122527	188,832281488345	0,614798868001287	4,94888472973378	-1,36404628420837	-1,18743332312869	-1,1786685846763	-1,87872126310185	-2,01448181528821	-1,07965331307946	192,540124830937	204,746292668348	214,394885272428	0,19026307752938	-2,326702360306	1,27331172020922	0,595938417411674	141,875542075072	0,376146835295629	1,26297317598591	-0,128568584135053	0,635506443727536	179,775361876612	195,542546283944	224,231472030774	-0,0318902467679436	1,40856967603071	0,430079188621562	0,868978684768479	0,524513995825714	0,0369513279385956	3,66863130944887	0,172961933427871	-0,713760061553103	189,997926788443	211,095408774198	208,67863833377	-0,0580409804878741	-0,602444984432452	-0,730957191106313	-0,279095506201031	0,726326118255315	0,683142068848952	189,103608756331	204,198146490587
	90	-2,08463529897591	1,88366287902807	1,44579528521803	131,19089378077	142,462399438297	0,517648960410213	5,44908799287754	-3,30984066018459	-1,92765591923813	-0,795356201314974	-1,07892838879235	-4,30562318268886	-1,16612855010089	138,004358183375	151,489524457999	160,247346697238	0,234459242832202	-4,4507454221515	1,36565247255152	0,924462815483423	102,429158965253	0,755369321334399	1,66325548386197	0,386059340321367	0,343140543886705	127,41017764493	143,059261468493	165,403828188646	0,012928575470994	1,36312603685326	-0,362181551704793	1,3763531086214	0,4887476444448	0,277758356122547	3,36473280909343	-0,500604461380533	-1,29231276433984	138,296080415844	155,747496706187	154,050078708318	-0,595094541107244	-0,860185611263262	-0,650383248630419	0,00338876455117543	0,432954062481826	0,940673968091119	138,259474070339	149,554048100136
	90,5	-2,60219520363222	1,66443016757825	0,701751175585969	83,0722374234435	94,1738611643454	0,25971824465455	5,73045674011235	-5,55658544102477	-2,63677321321586	-0,528142710100155	-0,68900296989375	-6,53898572332179	-0,730666806138515	85,0628752971108	96,9811605281624	104,539622301756	0,151023866578555	-6,79537342533496	1,29862365298271	1,21792585271197	64,766215626598	1,0203424068348	1,83974592130647	0,575490372128286	0,590193734528157	76,1235373663689	91,2536653905524	106,298174835378	-0,388024068841332	1,33493033232151	-0,850586918329213	1,34727504983385	0,330598686534529	0,764362558557366	2,91116455345315	-1,18023268853403	-2,20294103457604	87,1727068413854	100,524082595617	98,4603594886387	-1,5573253771027	-1,00887705701319	-0,691818405711842	0,125756964509947	0,294520286439308	0,477757830664473	87,6996868129552	95,4002986063639
	91	-2,98503706905973	1,23204766835227	0,369846794341584	42,7378982155436	51,6703589402002	0,418833093503167	6,25572048466853	-6,38598295970894	-3,13505209408561	-0,209958039770299	-0,696320318076516	-6,08462868504574	-0,403850114957436	41,0814922490494	50,2531422463468	55,2410412800389	-0,0654364534984211	-6,3494693983501	0,876760379783263	1,93771620735089	32,6400722866967	1,10325222613841	1,57131094277997	0,519595949627785	0,796646119039622	34,9184965061275	46,6467811762111	55,2946685155009	-0,151150835544911	0,420375999101168	-0,522675809040322	1,09195359355994	-0,22886745545236	0,947125716857045	2,82471245586152	-0,990315592375168	-2,38909076126447	43,9281095651656	53,2555932019081	50,7768955845777	-1,97107976121725	-1,06968163303713	-1,08674646955012	-0,412911032386944	0,000258046030239711	0,0656310153614186	45,0194305062687	49,2895592043914
	91,5	-3,07515983066429	0,408447460780394	-0,211855075265305	16,0660863230998	21,4622579327112	0,428842330142004	6,61742806624386	-6,23781546696961	-2,46065658896975	-0,263366265407626	-0,435669505594717	-3,45752143417315	-0,456601407999244	12,8631645089662	18,5064359654796	20,3806334941441	-0,357286168445853	-4,41259398028154	0,691118069894287	2,2256332060735	10,9068679699134	1,47292445123043	1,55386312334934	0,745162407043324	0,296869210243074	9,64012976463226	16,438182536016	19,8793129121173	0,233488372704414	-0,634604421109202	-0,914483202298868	1,21875872633046	-0,303560783566581	0,888169310555384	2,73581087903898	-0,628353736660642	-1,93641227221048	15,1066688370308	19,9101048196816	17,7363759613413	-1,70966169576167	-0,809819413696403	-1,13529163578085	-0,622970278696869	-0,0224419356188719	0,209203758037859	15,9409370968422	17,2649946672518
	92	-2,26921774846437	-0,747030411893547	-1,07524672133997	4,61766056752526	7,03769742001532	0,33991427747128	5,95547099110161	-5,413368672746	-1,71943325032464	-0,484125248553596	-0,482929869936811	-1,49946273246235	-0,451901918043234	2,07596643736883	4,18293826040485	4,70363336949964	-0,715490099366264	-2,90154394732264	0,37406321877063	1,80764135368412	2,85776363317666	1,21267916899728	1,31848790304315	0,890014990574798	-0,34693666104539	0,0367340343739784	3,68931973810066	4,29314706558876	0,127601885291767	-0,85136601571827	-1,38901964003577	0,781142943393036	-0,135160063802914	0,963453920610164	2,26666155138548	-0,461104171930572	-1,46063910397146	3,17325561094015	4,88147251707392	3,23698748982264	-1,31873847240212	-0,480317711332191	-1,5163983241049	-0,266030453514588	-0,143347071767266	0,281367819261334	2,96176535778267	3,68469562954914
	92,5	-1,09010841438288	-1,21298560807998	-0,830847886103129	1,68502831937928	3,12965930213608	0,671681743866145	5,19251036553788	-3,73206560617086	-1,22855662197333	-0,553269521821449	-0,958193630268738	0,602330233867917	-0,66844895194987	0,55715611060026	0,660700910113462	1,0620712593784	-0,704215918632087	-1,24374805561922	0,211173873955318	1,30868633922415	1,81393643313498	0,716993388721221	0,6438384055038	0,738233343509933	-0,33837492799654	-0,84484072844549	1,07653010387344	1,04106524698096	0,0593677902996319	-0,995049665342435	-0,80860147470429	0,196825828155681	-0,0412400958207968	1,19560132808226	1,99931195026119	0,155232382817132	-0,786850107777639	0,94386145377706	1,60315724805099	0,706458846503153	-0,77931001111034	-0,430063157900179	-1,93470758487092	-0,239587572682865	-0,166534711486406	-0,242518870844265	0,245018794683574	1,44716665181045
	93	-0,232110581992004	-1,39237221982017	-0,41910233157148	0,848110076966634	2,11528808677372	0,629668039691694	4,54268380967613	-1,80805497077597	-0,636523068406916	-0,333773083265214	-0,986560058511373	2,04776856701807	-1,12876116737016	0,596426533555984	-0,180941697292837	0,364959325747577	-0,399756869127316	0,237527596167979	0,139025083048125	1,59936510609305	0,950445725278087	0,998189951077393	0,223800830383141	0,685052915081712	-0,502643022283621	-0,100156974566119	0,263086650908292	0,25575042174188	-0,0776970520524287	-1,03055658907334	-0,926923381863787	0,511030454636625	-0,0130064665480631	1,28592553715441	1,89363577376361	0,833956354104203	0,0350879272187399	0,37858773133479	0,283136995929851	0,913455628737665	-0,473556459708846	-0,922500742188333	-2,15939883541097	-0,0234255591305441	-0,0953697655367023	-0,22352906037338	-0,407390025236737	0,719405008614388
	93,5	0,91508866004807	-0,972585530695198	0,0243405522146531	-0,467485606948742	1,71577816820007	0,690724760369847	3,4492260464703	-0,547414420107202	-0,603700926630438	-1,31330409216753	-1,37473692855303	2,14439920120839	-1,21218053665172	0,236317415584892	-0,175908423773308	0,0939071594373786	-0,638750906740199	0,234529517720659	0,168667807947656	1,10919374272152	-0,00703146530491949	0,283993829741291	-0,1772057955572	0,533552044491046	-0,419271747856783	-0,279725726746676	-0,0597325549128414	-0,319578984635712	-0,563998589021935	-0,889292842789587	-1,39629786401986	0,789698922745231	0,164879609749846	1,65420640354495	0,641213068135414	0,564943553507533	0,229508214418104	-0,0727039255285149	-0,914915297554501	1,07664261025576	-0,468872564048809	-1,53569656404972	-1,07570945896015	0,201319059476646	-0,0560857527048029	-0,746164568604229	-0,334820477726225	-0,165342803447231
	94	1,55753791414054	-0,552212225773758	0,482008181257129	-1,4023847904528	1,63950495445437	1,02994194618867	2,91907948753271	-0,031517135070203	-0,851920694856574	-1,64837833958256	-1,54908736282391	1,61304711003851	-1,35544172426722	0,154418728818825	-0,307245697908968	0,184539251315925	-0,61009221341601	-0,257980928205882	0,209509242378317	0,816875489608378	-0,677123896738522	-0,0836136269300027	-0,428940443236343	0,404935954052064	0,0503260631674607	-1,15512412500715	-0,108427900788911	-0,593470807714596	-1,03888104459838	-0,66959530030033	-1,20883222608853	0,71470563353671	0,137301396088219	2,03546014754028	0,000615728930881687	0,568065615830221	0,223412964012198	-0,472103708290263	-1,25203918560459	1,04174632100677	-0,528945836210426	-1,85329535734553	-0,79895646050187	0,311527752356881	-0,0737968113495526	-1,56594954283747	-0,356679575428643	-0,570298596547445
	94,5	2,49943426923937	0,807517844759502	1,99882253862768	-3,23022969423988	2,16284767433348	1,79714044041401	2,4831119945776	0,0184536883272131	-1,76788868275645	-4,31623209243674	-3,02392074064005	1,80481544067499	-1,31921460871041	-0,487586765739536	0,8279870077194	-0,503199940000343	-1,29245260201333	-1,56054632479601	0,954467798693713	-0,106613689966593	-1,7722328912796	-1,702122987118	-1,10066172024176	0,209733171734399	0,925191686487608	-2,26453190539854	-0,302511980977897	-1,185503211965	-1,31234225883327	-1,36892581863719	-0,946248552912664	1,13337795378413	0,263762049767024	2,86027508128353	-1,87900868956325	-0,119319042521909	-0,0716420227719823	-1,40540369592037	-1,711409685452	0,41932014747573	-0,661865148208619	-2,45922851258837	2,10330857499997	-0,502215846086699	0,128512820483934	-3,66640087960951	1,20279709864872	-1,85060044663419
	95	1,43155305463279	0,985250305672423	1,51929713907009	-2,25200740464157	1,22048709776658	1,15691720075091	0,809119672811107	-0,210201151298293	-1,1788191737017	-3,385814280001	-2,11894704765496	0,989324204483921	-0,537133774864799	-0,624691098953292	1,12186915239221	-0,650557388050004	-1,1215190845769	-1,40677826642724	0,788341893114648	-0,638126840944437	-1,11263397126504	-1,665666797705	-0,729211600423014	-0,0148342938402379	0,777668725172873	-1,43497837162244	-0,156007836009621	-0,74117248767817	-0,660234145611412	-1,15786177609959	-0,399113389803176	0,657528843241494	0,25146831863583	1,64532943386547	-1,86206919324917	-0,535517986487719	-0,197960103177763	-1,02506238225925	-0,981276273023866	-0,124480674642371	-0,338958772214539	-1,23682344519574	2,6007933389655	-0,729981395158291	0,154538788443801	-2,6308683776154	1,4325644341402	-1,48641743333087
[truncated: 28 more columns]
