# Supplementary material for: Dataset of NMR-spectra pyrrolyl- and indolylazines and evidence of their ability to induce heat shock genes expression in human neurons
Source: Data Brief. 2021 Nov 12;39:107562. doi: 10.1016/j.dib.2021.107562 (PMC8605230; doi:10.1016/j.dib.2021.107562)
Supplement: Supplementary file 1 [file mmc1.zip › Data in brief/RT-PCR/Hsp90 and Hsp70 expression PQ29 PQ47/Hsp90 and Hsp70 expression PQ29 PQ47 - Melt Curve Peak Results_0.csv]

	Well	Fluor	Target	Content	Sample	Melt Temperature	Peak Height	Begin Temperature	End Temperature	Well Note
	A01	SYBR	GAPDH	Unkn	control	81,5	205,137094367259	70	89
	A02	SYBR	GAPDH	Unkn	control	81,5	211,470666655377	77	88
	A03	SYBR	GAPDH	Unkn	control	81,5	249,625902570078	76	88
	A04	SYBR	HSP70	Unkn	control	88,5	217,334266808574	80	93,5
	A06	SYBR	HSP70	Unkn	control	89	217,499051623435	80	93,5
	A07	SYBR	HSP90	Unkn	control	77	312,601938426127	67,5	83
	A08	SYBR	HSP90	Unkn	control	77	315,451542378694	67,5	81,5
	A09	SYBR	HSP90	Unkn	control	77	338,906376607778	72,5	83
	A10	SYBR	GAPDH	Neg Ctrl		None	None	None	None
	A11	SYBR	GAPDH	Neg Ctrl		None	None	None	None
	A12	SYBR	GAPDH	Neg Ctrl		None	None	None	None
	B01	SYBR	GAPDH	Unkn	heat shock	82	262,654416257691	67,5	89
	B02	SYBR	GAPDH	Unkn	heat shock	81,5	215,426907419162	77	88
	B04	SYBR	HSP70	Unkn	heat shock	88,5	240,024791657011	84	92,5
	B05	SYBR	HSP70	Unkn	heat shock	88,5	241,128090417755	84	93
	B06	SYBR	HSP70	Unkn	heat shock	89	248,222225942818	78	93,5
	B07	SYBR	HSP90	Unkn	heat shock	77	298,600544005319	67,5	83,5
	B08	SYBR	HSP90	Unkn	heat shock	77	383,551438155989	67,5	85
	B09	SYBR	HSP90	Unkn	heat shock	77	388,678490416161	67,5	81,5
	B10	SYBR	HSP70	Neg Ctrl		None	None	None	None
	B11	SYBR	HSP70	Neg Ctrl		88,5	171,43384069333	79	93,5
	B12	SYBR	HSP70	Neg Ctrl		None	None	None	None
	C01	SYBR	GAPDH	Unkn	kd29 0.2 mkM	81,5	256,486989673241	76	88
	C02	SYBR	GAPDH	Unkn	kd29 0.2 mkM	81,5	243,628222511249	77,5	88
	C03	SYBR	GAPDH	Unkn	kd29 0.2 mkM	81,5	295,077950877898	76,5	88,5
	C04	SYBR	HSP70	Unkn	kd29 0.2 mkM	88,5	224,893756280562	83,5	92
	C05	SYBR	HSP70	Unkn	kd29 0.2 mkM	88,5	233,760330358256	80	93,5
	C06	SYBR	HSP70	Unkn	kd29 0.2 mkM	89	261,474854006534	80	93
	C07	SYBR	HSP90	Unkn	kd29 0.2 mkM	77	327,162191434569	67,5	82,5
	C08	SYBR	HSP90	Unkn	kd29 0.2 mkM	77	392,178946742742	67,5	81,5
	C09	SYBR	HSP90	Unkn	kd29 0.2 mkM	77	432,128455534116	67,5	82
	C10	SYBR	HSP90	Neg Ctrl		75,5	285,700459280783	67,5	80,5
	C11	SYBR	HSP90	Neg Ctrl		76,5	226,066483800501	67,5	82,5
	C12	SYBR	HSP90	Neg Ctrl		75,5	166,747680577779	67,5	85
	D01	SYBR	GAPDH	Unkn	kd29 0.5 mkM	82	258,004018389815	76	88
	D02	SYBR	GAPDH	Unkn	kd29 0.5 mkM	81,5	238,815289426781	77	89,5
	D03	SYBR	GAPDH	Unkn	kd29 0.5 mkM	81,5	272,449503600472	76,5	88
	D04	SYBR	HSP70	Unkn	kd29 0.5 mkM	88,5	229,278250703471	84	93,5
	D05	SYBR	HSP70	Unkn	kd29 0.5 mkM	88,5	247,223685417127	79,5	93
	D06	SYBR	HSP70	Unkn	kd29 0.5 mkM	89	241,90771693807	81	92,5
	D07	SYBR	HSP90	Unkn	kd29 0.5 mkM	77	333,382161320878	67,5	82
	D08	SYBR	HSP90	Unkn	kd29 0.5 mkM	77	387,475612061284	67,5	82
	D09	SYBR	HSP90	Unkn	kd29 0.5 mkM	77	376,530850357082	67,5	83,5
	E01	SYBR	GAPDH	Unkn	kd29 1 mkM	82	246,494586757567	67,5	88
	E02	SYBR	GAPDH	Unkn	kd29 1 mkM	82	263,621876079942	77	88
	E03	SYBR	GAPDH	Unkn	kd29 1 mkM	81,5	258,478738880624	74,5	88
	E04	SYBR	HSP70	Unkn	kd29 1 mkM	88,5	226,11931934136	84	92,5
	E05	SYBR	HSP70	Unkn	kd29 1 mkM	88,5	240,819147046162	79	93,5
	E06	SYBR	HSP70	Unkn	kd29 1 mkM	88,5	242,750847209908	79,5	92,5
	E08	SYBR	HSP90	Unkn	kd29 1 mkM	77	391,005226624328	67,5	84
	E09	SYBR	HSP90	Unkn	kd29 1 mkM	77	348,378003723791	67,5	82,5
	F01	SYBR	GAPDH	Unkn	kd47 0.2 mkM	81,5	245,045453394298	67,5	90
	F02	SYBR	GAPDH	Unkn	kd47 0.2 mkM	81,5	244,173618828851	76,5	88
	F03	SYBR	GAPDH	Unkn	kd47 0.2 mkM	81,5	251,287525329018	67,5	88,5
	F04	SYBR	HSP70	Unkn	kd47 0.2 mkM	88,5	246,929684982397	80	92,5
	F05	SYBR	HSP70	Unkn	kd47 0.2 mkM	88,5	257,363175277815	78,5	93
	F06	SYBR	HSP70	Unkn	kd47 0.2 mkM	89	239,781504515771	83,5	92,5
	F07	SYBR	HSP90	Unkn	kd47 0.2 mkM	77	322,022559855896	67,5	81,5
	F08	SYBR	HSP90	Unkn	kd47 0.2 mkM	77	369,425327097926	67,5	82,5
	F09	SYBR	HSP90	Unkn	kd47 0.2 mkM	77	399,066722690714	67,5	81,5
	G01	SYBR	GAPDH	Unkn	kd47 0.5 mkM	82	276,985447360506	73	88
	G02	SYBR	GAPDH	Unkn	kd47 0.5 mkM	82	287,782783507551	75,5	88
	G03	SYBR	GAPDH	Unkn	kd47 0.5 mkM	81,5	255,098122058859	74,5	88
	G04	SYBR	HSP70	Unkn	kd47 0.5 mkM	88,5	247,676359475967	79,5	92
	G05	SYBR	HSP70	Unkn	kd47 0.5 mkM	89	265,31239772995	79	93,5
	G06	SYBR	HSP70	Unkn	kd47 0.5 mkM	88,5	215,061562313799	84	92,5
	G07	SYBR	HSP90	Unkn	kd47 0.5 mkM	77	347,934058608224	67,5	81,5
	G08	SYBR	HSP90	Unkn	kd47 0.5 mkM	77	342,387541807784	67,5	81,5
	G09	SYBR	HSP90	Unkn	kd47 0.5 mkM	77	347,654813829166	67,5	81,5
	H01	SYBR	GAPDH	Unkn	kd47 1 mkM	82	243,313253562821	67,5	89,5
	H02	SYBR	GAPDH	Unkn	kd47 1 mkM	82	242,919391164601	76	88
	H03	SYBR	GAPDH	Unkn	kd47 1 mkM	82	267,776631615531	76,5	88
	H05	SYBR	HSP70	Unkn	kd47 1 mkM	89	234,756565846588	79,5	93
	H06	SYBR	HSP70	Unkn	kd47 1 mkM	89	238,387358124987	83,5	94
	H08	SYBR	HSP90	Unkn	kd47 1 mkM	77	383,652774003805	67,5	84
	H09	SYBR	HSP90	Unkn	kd47 1 mkM	77	389,542915838116	67,5	82
