# Supplementary material for: Dataset of NMR-spectra pyrrolyl- and indolylazines and evidence of their ability to induce heat shock genes expression in human neurons
Source: Data Brief. 2021 Nov 12;39:107562. doi: 10.1016/j.dib.2021.107562 (PMC8605230; doi:10.1016/j.dib.2021.107562)
Supplement: Supplementary file 1 [file mmc1.zip › Data in brief/RT-PCR/Hsp90 and Hsp70 expression PQ29 PQ47/Hsp90 and Hsp70 expression PQ29 PQ47 - Melt Curve Plate View Results_SYBR.csv]

		1	2	3	4	5	6	7	8	9	10	11	12
A	Content	Unkn	Unkn	Unkn	Unkn		Unkn	Unkn	Unkn	Unkn	Neg Ctrl	Neg Ctrl	Neg Ctrl
A	Sample	control	control	control	control		control	control	control	control
A	Peak 1	81,5	81,5	81,5	88,5		89	77	77	77	None	None	None
A	Peak 2	None	None	None	None		None	None	None	None	None	None	None
B	Content	Unkn	Unkn		Unkn	Unkn	Unkn	Unkn	Unkn	Unkn	Neg Ctrl	Neg Ctrl	Neg Ctrl
B	Sample	heat shock	heat shock		heat shock	heat shock	heat shock	heat shock	heat shock	heat shock
B	Peak 1	82	81,5		88,5	88,5	89	77	77	77	None	88,5	None
B	Peak 2	None	None		None	None	None	None	None	None	None	None	None
C	Content	Unkn	Unkn	Unkn	Unkn	Unkn	Unkn	Unkn	Unkn	Unkn	Neg Ctrl	Neg Ctrl	Neg Ctrl
C	Sample	kd29 0.2 mkM	kd29 0.2 mkM	kd29 0.2 mkM	kd29 0.2 mkM	kd29 0.2 mkM	kd29 0.2 mkM	kd29 0.2 mkM	kd29 0.2 mkM	kd29 0.2 mkM
C	Peak 1	81,5	81,5	81,5	88,5	88,5	89	77	77	77	75,5	76,5	75,5
C	Peak 2	None	None	None	None	None	None	None	None	None	None	None	None
D	Content	Unkn	Unkn	Unkn	Unkn	Unkn	Unkn	Unkn	Unkn	Unkn
D	Sample	kd29 0.5 mkM	kd29 0.5 mkM	kd29 0.5 mkM	kd29 0.5 mkM	kd29 0.5 mkM	kd29 0.5 mkM	kd29 0.5 mkM	kd29 0.5 mkM	kd29 0.5 mkM
D	Peak 1	82	81,5	81,5	88,5	88,5	89	77	77	77
D	Peak 2	None	None	None	None	None	None	None	None	None
E	Content	Unkn	Unkn	Unkn	Unkn	Unkn	Unkn		Unkn	Unkn
E	Sample	kd29 1 mkM	kd29 1 mkM	kd29 1 mkM	kd29 1 mkM	kd29 1 mkM	kd29 1 mkM		kd29 1 mkM	kd29 1 mkM
E	Peak 1	82	82	81,5	88,5	88,5	88,5		77	77
E	Peak 2	None	None	None	None	None	None		None	None
F	Content	Unkn	Unkn	Unkn	Unkn	Unkn	Unkn	Unkn	Unkn	Unkn
F	Sample	kd47 0.2 mkM	kd47 0.2 mkM	kd47 0.2 mkM	kd47 0.2 mkM	kd47 0.2 mkM	kd47 0.2 mkM	kd47 0.2 mkM	kd47 0.2 mkM	kd47 0.2 mkM
F	Peak 1	81,5	81,5	81,5	88,5	88,5	89	77	77	77
F	Peak 2	None	None	None	None	None	None	None	None	None
G	Content	Unkn	Unkn	Unkn	Unkn	Unkn	Unkn	Unkn	Unkn	Unkn
G	Sample	kd47 0.5 mkM	kd47 0.5 mkM	kd47 0.5 mkM	kd47 0.5 mkM	kd47 0.5 mkM	kd47 0.5 mkM	kd47 0.5 mkM	kd47 0.5 mkM	kd47 0.5 mkM
G	Peak 1	82	82	81,5	88,5	89	88,5	77	77	77
G	Peak 2	None	None	None	None	None	None	None	None	None
H	Content	Unkn	Unkn	Unkn		Unkn	Unkn		Unkn	Unkn
H	Sample	kd47 1 mkM	kd47 1 mkM	kd47 1 mkM		kd47 1 mkM	kd47 1 mkM		kd47 1 mkM	kd47 1 mkM
H	Peak 1	82	82	82		89	89		77	77
H	Peak 2	None	None	None		None	None		None	None
