# Supplementary material for: Dataset of NMR-spectra pyrrolyl- and indolylazines and evidence of their ability to induce heat shock genes expression in human neurons
Source: Data Brief. 2021 Nov 12;39:107562. doi: 10.1016/j.dib.2021.107562 (PMC8605230; doi:10.1016/j.dib.2021.107562)
Supplement: Supplementary file 1 [file mmc1.zip › Data in brief/RT-PCR/Hsp90 and Hsp70 expression PQ29 PQ47/Hsp90 and Hsp70 expression PQ29 PQ47 - Melt Curve RFU Results_SYBR.csv]

	Temperature	A1	A2	A3	A4	A6	A7	A8	A9	A10	A11	A12	B1	B2	B4	B5	B6	B7	B8	B9	B10	B11	B12	C1	C2	C3	C4	C5	C6	C7	C8	C9	C10	C11	C12	D1	D2	D3	D4	D5	D6	D7	D8	D9	E1	E2	E3	E4	E5
	65	3746,20651768323	3790,48507204351	4045,10174232729	4105,91125873907	4028,0416225657	3882,10939350825	4033,71968330307	3807,58245508173	2387,93143458884	2334,34364406543	2360,09094672472	4049,18957595635	3794,64615762732	4256,90779122281	4287,78343834485	4264,55387112451	3813,77417506448	4269,16584367907	4245,56766344036	2401,37474860083	3804,11397220305	2404,42300303335	4027,71377559238	3971,46812279178	4182,04344718966	4145,43162467976	4209,60074569305	4416,20673448513	3967,72220672888	4306,15616443604	4450,07665700741	4005,59315005951	3648,56230212354	3764,78416490461	4126,55019913611	3955,34590536572	4164,04473504855	4218,90556199357	4333,7214822447	4246,07209984026	3958,05314930273	4242,86138976291	4209,02307213146	4045,62453545335	4043,0389739833	3987,17914333755	4146,33453776834	4290,17971212143
	65,5	3729,50710196866	3777,19464868708	4027,23235138915	4088,77821589548	4016,64730038765	3869,53228495112	4020,04308801265	3806,44117727794	2388,5115546245	2337,62048167684	2361,26343234183	4032,13632687211	3781,7579221621	4238,80987888197	4266,70463188716	4250,03894140493	3798,6671514123	4252,65619422547	4229,15504425651	2400,85556264324	3787,66681364457	2404,66412759703	4011,20006762704	3956,7651420304	4165,30272668087	4131,57301866697	4189,75322134735	4398,72262034026	3951,72309268535	4293,33407688603	4437,43107809364	3988,40985894725	3635,38607037343	3750,38024706461	4111,85729728966	3940,77822001976	4146,12167142969	4203,17520126567	4313,23388142828	4229,58781801149	3944,81612988259	4227,37823816317	4194,15624278063	4029,57336007593	4025,20797529125	3970,78707427437	4128,03003321819	4271,51561808203
	66	3712,80768625408	3763,90422533064	4009,36296045101	4071,64517305189	4005,2529782096	3856,95517639398	4006,36649272223	3805,29989947414	2389,09167466017	2340,89731928826	2362,43591795894	4015,08307778787	3768,86968669689	4220,71196654113	4245,62582542946	4235,52401168535	3783,56012776011	4236,14654477187	4212,74242507267	2400,33637668565	3771,21965508609	2404,90525216071	3994,68635966171	3942,06216126902	4148,56200617209	4117,71441265418	4169,90569700164	4381,23850619539	3935,72397864182	4280,51198933601	4424,78549917987	3971,22656783498	3622,20983862332	3735,97632922461	4097,1643954432	3926,21053467381	4128,19860781082	4187,44484053776	4292,74628061187	4213,10353618273	3931,57911046245	4211,89508656343	4179,2894134298	4013,5221846985	4007,37697659921	3954,39500521119	4109,72552866803	4252,85152404263
	66,5	3696,10827053951	3750,61380197421	3991,49356951286	4054,5121302083	3993,85865603155	3844,37806783685	3992,68989743182	3804,15862167034	2389,67179469583	2344,17415689967	2363,60840357605	3998,02982870363	3755,98145123168	4202,6140542003	4224,54701897176	4221,00908196577	3768,45310410793	4219,63689531827	4196,32980588882	2399,81719072806	3754,77249652761	2405,14637672439	3978,17265169637	3927,35918050764	4131,8212856633	4103,85580664139	4150,05817265593	4363,75439205052	3919,72486459829	4267,689901786	4412,1399202661	3954,04327672272	3609,03360687321	3721,57241138461	4082,47149359675	3911,64284932785	4110,27554419195	4171,71447980986	4272,25867979545	4196,61925435397	3918,3420910423	4196,41193496369	4164,42258407897	3997,47100932108	3989,54597790716	3938,00293614801	4091,42102411787	4234,18743000323
	67	3679,40885482493	3737,32337861778	3973,62417857472	4037,37908736471	3982,4643338535	3831,80095927971	3979,0133021414	3803,01734386655	2390,25191473149	2347,45099451109	2364,78088919316	3980,97657961939	3743,09321576647	4184,51614185946	4203,46821251407	4206,49415224619	3753,34608045575	4203,12724586467	4179,91718670498	2399,29800477047	3738,32533796913	2405,38750128807	3961,65894373103	3912,65619974627	4115,08056515452	4089,9972006286	4130,21064831023	4346,27027790564	3903,72575055476	4254,86781423598	4399,49434135233	3936,85998561046	3595,85737512309	3707,16849354461	4067,7785917503	3897,0751639819	4092,35248057308	4155,98411908196	4251,77107897904	4180,13497252521	3905,10507162216	4180,92878336395	4149,55575472814	3981,41983394366	3971,71497921512	3921,61086708483	4073,11651956772	4215,52333596383
	67,5	3662,70943911032	3724,03295526133	3955,75478763659	4020,24604452108	3971,07001167545	3819,2238507226	3965,33670685099	3801,87606606275	2390,83203476718	2350,72783212252	2365,95337481027	3963,92333053516	3730,20498030127	4166,41822951862	4182,38940605634	4191,97922252652	3738,23905680359	4186,61759641102	4163,50456752115	2398,77881881285	3721,87817941066	2405,62862585173	3945,14523576572	3897,95321898486	4098,3398446458	4076,13859461586	4110,36312396459	4328,78616376078	3887,72663651128	4242,04572668592	4386,84876243848	3919,6766944982	3582,68114337294	3692,76457570464	4053,08568990384	3882,50747863597	4074,42941695416	4140,25375835396	4231,28347816253	4163,65069069646	3891,86805220194	4165,44563176425	4134,68892537735	3965,36865856616	3953,88398052307	3905,21879802165	4054,81201501755	4196,85924192448
	68	3646,01002339575	3710,7425319049	3937,88539669844	4003,11300167749	3959,6756894974	3806,64674216547	3951,66011156057	3800,73478825895	2391,41215480284	2354,00466973393	2367,12586042738	3946,87008145092	3717,31674483606	4148,32031717778	4161,31059959864	4177,46429280694	3723,13203315141	4170,10794695743	4147,09194833731	2398,25963285526	3705,43102085218	2405,86975041541	3928,63152780039	3883,25023822348	4081,59912413702	4062,27998860307	4090,51559961889	4311,30204961591	3871,72752246775	4229,2236391359	4374,20318352471	3902,49340338594	3569,50491162283	3678,36065786464	4038,39278805739	3867,93979329002	4056,50635333529	4124,52339762606	4210,79587734612	4147,16640886769	3878,6310327818	4149,96248016451	4119,82209602652	3949,31748318873	3936,05298183102	3888,82672895847	4036,5075104674	4178,19514788509
	68,5	3629,23565694792	3697,61400840661	3919,09234161913	3984,96172120639	3947,34013961197	3792,87096474519	3937,49937614555	3794,6078453911	2392,15560042245	2356,7889534844	2368,55566575731	3929,18580622237	3703,02681964175	4129,2341906039	4139,02630182449	4160,55801678654	3707,3936081148	4152,52358215062	4129,80062805535	2398,16782407414	3688,39268548843	2406,48265412001	3910,76669926125	3867,27691911953	4063,37717918805	4047,70801945696	4069,14944116492	4290,63604577729	3854,21107374057	4213,87464564473	4359,21193954061	3883,48436066697	3554,30570808056	3662,08511743962	4021,80223673588	3852,37428270381	4036,26161700968	4107,4601561417	4189,05857114811	4128,2528826235	3863,93798069059	4132,94202807512	4102,58434357301	3933,00992754261	3916,75849735285	3871,13035996113	4016,18122697957	4157,93468798115
	69	3612,27881743346	3684,69805365656	3899,82037435309	3966,03935007261	3934,07432374713	3777,81943078169	3922,78454066451	3784,17722540519	2393,28359898292	2359,18519659873	2369,50717795071	3910,8122616884	3687,10609974252	4109,06257263252	4115,32828773539	4141,78347565726	3690,74966258997	4133,93811272157	4111,75820154336	2397,97965338626	3671,21084752681	2406,86594091049	3892,2598884974	3850,06747184742	4043,83491843849	4031,58597011478	4046,62750487891	4267,32205305641	3835,73022410881	4195,26136164737	4341,54214090753	3862,17218246496	3537,38353663402	3645,1381396296	4003,26949043939	3835,35939588084	4014,36907606736	4088,94342115147	4166,20290711949	4107,03555898215	3847,87945397974	4113,89398950273	4083,30309024309	3916,36056646119	3896,36319889406	3852,61054923407	3994,37940148417	4136,03164440938
	69,5	3595,67639340883	3671,67052311974	3880,06603944611	3946,47385637344	3919,52862733847	3761,59849575994	3907,75127788155	3768,81598017353	2394,40022445657	2360,86261195038	2369,83264524317	3892,09948797373	3669,47432805519	4087,63614790672	4090,75663517851	4121,28900434732	3673,36702599037	4114,59371606139	4093,123712909	2397,7989977952	3653,801862527	2407,01627357119	3873,15983319302	3831,56426052321	4023,08061066035	4013,48150452197	4022,90348157199	4241,71594476258	3816,71425863164	4173,60564837914	4321,29036790905	3839,14472110944	3518,89951995407	3626,8385141875	3983,27046220597	3817,48055073688	3990,96385695448	4069,11066024203	4142,62851609754	4083,90667724084	3830,81203238185	4093,66080789667	4062,1750183798	3899,10992715696	3874,99307310543	3833,47899989178	3970,93685544718	4112,52047140273
	70	3579,10785496283	3658,13905505153	3860,12985599289	3926,14160427728	3903,76072019494	3744,54602118451	3892,28838645957	3752,50846568251	2395,69402836371	2361,912611496	2370,1594192212	3873,13126273938	3650,75070531619	4064,77670114096	4065,63012129416	4099,03788263464	3655,42089515554	4094,53897036294	4073,40337216112	2397,67421937216	3636,4032820285	2406,64118124122	3853,40639365237	3811,99088365679	4000,91173334557	3993,58128584142	3998,56230907281	4214,11813152851	3797,10942593522	4149,35824864953	4298,94161672643	3814,82808424728	3498,89825297375	3607,15621843982	3961,97165472205	3798,67677319884	3966,10713809726	4047,70856660057	4118,03652942795	4059,01521285213	3812,67840181148	4071,67678979866	4039,21974992621	3881,22727029737	3853,0115317313	3813,9771062239	3946,74955773318	4087,37888942081
	70,5	3562,58707474729	3643,48993057361	3839,41958532451	3905,2728877906	3886,634145973	3726,18999964869	3876,64781898237	3736,47092703738	2397,22233538445	2362,38322214311	2370,78175550221	3853,7352362558	3631,06013804782	4041,23338466135	4039,84456492614	4074,9955400396	3637,36505187066	4073,07848062326	4052,90306611013	2397,83477480632	3618,56777449866	2406,40143348973	3833,33053487464	3791,49111470867	3977,77562298301	3971,45139731729	3973,40800329871	4184,66017963744	3776,9811518023	4123,47791159615	4274,38165956461	3789,08064759855	3477,40200774918	3585,62448420465	3939,35396738062	3778,77739249621	3940,01323739873	4024,46385413695	4092,48011734063	4033,02901622272	3794,06910474211	4047,92255502327	4014,80798289255	3862,75333384484	3830,32674176307	3794,04729918518	3921,87065902655	4060,94674399832
	71	3545,80234018782	3627,38415986177	3818,30734084802	3883,7818362423	3868,15871924903	3707,4223776014	3860,73482167005	3720,63473915066	2398,89367502303	2363,00225805756	2371,11009618146	3834,00718766272	3610,48971694325	4016,64302276202	4013,22930517685	4049,40327353673	3618,70476866917	4050,76530304146	4031,72352221297	2397,73686001966	3600,82875605295	2405,84133363497	3813,43216091348	3769,90327134211	3953,82926497659	3947,26190130609	3947,94123446762	4154,44811215362	3756,54656806158	4096,16705888316	4247,88820521915	3761,12290312359	3455,06475395788	3562,68280138541	3916,00055164494	3757,84622034528	3913,12015661076	3999,60082153871	4066,13442555777	4006,07295403744	3774,842284064	4022,71044195309	3989,83558371726	3843,12895356069	3807,06492044209	3773,83831196373	3896,78052289964	4033,74759676869
	71,5	3529,16676358959	3610,18346228886	3796,61592861869	3861,75936565829	3847,88038021273	3688,30604336313	3844,7602013835	3705,35566800683	2400,65974349963	2363,44417972263	2371,34696227499	3814,12421012961	3589,28749317292	3991,26155525685	3986,42484023081	4023,15179262993	3599,69158401603	4027,39190502416	4010,08021987052	2397,64617132211	3582,61561924632	2405,72151846019	3793,09593219785	3747,64357483929	3929,00290361186	3921,83052347133	3922,18192609059	4123,79384566099	3735,72317597588	4068,24679251472	4220,00762047379	3730,64145641	3431,75457534066	3536,91169250637	3891,92598613135	3736,68240890812	3885,548135309	3973,38757646424	4039,33633010178	3978,56743952086	3754,75297278701	3996,2920164634	3964,56302196858	3822,79299161409	3783,32828977496	3753,21634159178	3871,38107873208	4005,52683518406
	72	3512,28744935534	3591,8033676893	3774,19138336644	3839,495687921	3826,67483734526	3668,8522528807	3828,49980679619	3690,57985218511	2402,58232917084	2363,90442641873	2371,79755042971	3793,62657519854	3568,01516434088	3965,42249599677	3959,78849973846	3996,27961437506	3580,07842034444	4003,14015802123	3987,37258627067	2397,65184494653	3564,2310232839	2405,80794782738	3772,22599000326	3724,96716619153	3903,41765773337	3895,51165164611	3896,25671421733	4092,5127957117	3714,15930804501	4039,82034745709	4190,89826677187	3694,83272498042	3406,76575183624	3507,12374971971	3867,29342605839	3714,47424463939	3857,7224384961	3945,79607686628	4011,76624562864	3950,72970030335	3733,64692720674	3968,55533253875	3938,50773919143	3801,47596832987	3758,99373416085	3732,01950532389	3845,9512785144	3976,49329725232
	72,5	3495,24577995958	3572,48650885653	3750,68137353663	3817,30785664257	3804,52387599289	3648,87831398445	3811,78915490993	3676,29076381848	2404,3050273998	2364,69247564015	2372,06358886654	3772,44125536689	3546,58124185242	3938,82289567284	3932,68282757815	3968,59968305582	3559,87661459071	3977,49631637434	3964,05383316345	2397,81732033743	3545,60288622139	2406,14511272772	3751,38530353834	3701,90832724073	3877,35588530985	3867,88194084147	3869,8760673274	4061,44528284336	3691,54297508967	4010,5005834815	4160,31471437851	3649,23232635802	3379,00022370572	3471,61903888345	3842,31617559419	3691,78423662963	3830,11203038084	3917,45802581636	3983,5324620686	3922,47468457888	3711,17915656773	3939,6538440342	3911,59570423239	3779,10492344041	3734,52607684738	3710,15758864338	3820,08839771965	3947,22666415201
	73	3478,15633618347	3552,74093421724	3726,80309774925	3794,66347216566	3781,52754124771	3627,94722824499	3794,04488755019	3661,25254832828	2405,78920302265	2365,34987314881	2371,95717996614	3750,84342504256	3524,8660692691	3911,53056728451	3905,62654963397	3940,6001986164	3538,13406587852	3950,03362208123	3938,99559486319	2397,97201211111	3526,74008067206	2406,63360145454	3730,36978053568	3678,46951984316	3850,80752239816	3839,94160649916	3843,42882504096	4030,33700954717	3667,83017869477	3979,80613318937	4127,664328188	3590,14007871086	3347,58398795375	3428,23024613522	3817,28591947391	3668,85957343094	3802,79151513881	3888,59281929111	3955,10605471887	3894,05237475053	3686,45353207613	3908,84542894962	3882,9566044128	3756,20108013512	3709,78381095011	3687,94533677607	3794,12192478438	3917,83271250945
	73,5	3461,25786455973	3532,76004965675	3702,60740025284	3772,01104487115	3757,91874750777	3603,98242768472	3773,09726353392	3643,32774467574	2406,98337647349	2365,7612824324	2371,77602717138	3728,62978432411	3503,11547481986	3883,51165519209	3878,80514350304	3912,50250561708	3513,64848573135	3918,50744484875	3910,10581565285	2398,27444284953	3507,63679970767	2406,91061308792	3708,5525345303	3655,29354187493	3823,48443385741	3811,68467884517	3816,6527640279	3999,29891687409	3641,02121572793	3945,98429199719	4091,01372124232	3513,64690368142	3309,24303935329	3375,72885358481	3791,90702530047	3645,70755303805	3775,76557094651	3859,41771248763	3926,68741905678	3865,86120223898	3657,58274306119	3874,11977372905	3850,76467076049	3732,97444605664	3685,15982171997	3665,17301155382	3767,77407819273	3887,92512633406
	74	3443,80848472377	3512,2745257351	3678,30657690167	3749,15803182931	3734,4926180673	3573,09229002554	3744,79030924805	3617,87547927562	2407,91659103556	2366,10625286185	2371,88276848853	3706,23921420184	3481,74664953547	3854,92046633398	3851,6062147796	3883,97799795462	3482,39991608205	3878,25249312841	3872,28715968003	2398,663394218	3488,64251600071	2406,78061918555	3686,46412504935	3632,07541099055	3795,65110627215	3782,92213718058	3789,41135819819	3968,31979318778	3606,70237765722	3903,93266956175	4045,15604821932	3416,63026690016	3260,66372674847	3313,35633260145	3766,85506377647	3621,93034509272	3749,20545330375	3830,25125660443	3897,73943495348	3837,92948297777	3620,72551134006	3831,35924215235	3809,57127948569	3709,11708093528	3660,1149377892	3642,3693971991	3741,37766330414	3858,44453416183
	74,5	3425,98638758664	3491,59962202073	3654,24891784981	3725,95985780811	3710,8329153219	3529,73934920045	3703,23273151294	3577,93067468811	2408,42601090529	2366,58215681732	2371,92889042986	3683,70276151229	3460,48702440328	3826,00121635888	3823,85723057938	3855,36442225453	3439,84662867618	3822,66797350623	3818,76102216411	2398,79596912527	3469,56158631629	2406,65475023472	3664,56401296384	3608,7044365706	3767,81571087484	3753,91504556094	3762,08909158576	3937,8398421002	3559,66666545567	3846,98330588962	3981,9697783489	3299,17661358988	3198,86921827208	3241,37111510189	3741,93012818968	3598,18034868006	3722,81202919494	3801,31467718515	3869,01855895321	3810,19638233838	3570,15940725409	3773,57450441042	3753,24928001401	3684,87117415347	3635,2502932424	3619,61912700048	3714,9608568499	3829,32097738173
	75	3407,81372034112	3470,84814067086	3630,46644776374	3702,33301721671	3686,96390741612	3467,52687398438	3642,03337414955	3515,73336956222	2408,66161410131	2366,78248489546	2371,86400134684	3660,98432728864	3439,11813991048	3797,80214209675	3796,15456179442	3826,92744548472	3379,6759428285	3744,32928153251	3741,5700642605	2398,64691733081	3450,31448495602	2406,34110160014	3641,9433922397	3585,06107444499	3740,09785094261	3725,30723859446	3734,97148827367	3907,48963401383	3492,95308334149	3767,55695325349	3893,00827493882	3166,15822168628	3121,81963837386	3162,10915431355	3717,09028867501	3574,36131057572	3696,32892204726	3772,40954709004	3840,54349501912	3782,89018552276	3499,34832819728	3693,17356029466	3674,1085524857	3660,58785261362	3610,01002286685	3596,76551319575	3688,78891094824	3800,20802033913
	75,5	3389,35110607884	3449,97125427079	3606,67312141315	3678,34923463688	3663,147109879	3380,38833157986	3554,63240306367	3424,78642007266	2408,65410254265	2367,14616054321	2372,0921726081	3637,9963383445	3418,40504065818	3769,77513793915	3768,46768354739	3798,75939836065	3296,46158924533	3636,27920551557	3633,35702211849	2398,27198207912	3431,09232195699	2405,80999917364	3619,02873017668	3561,31491024575	3712,11436566353	3696,75088220283	3707,91235079396	3877,66754315372	3399,985779374	3657,70564393394	3769,93718557035	3024,31938761937	3028,25835071843	3079,41607655283	3692,39570536386	3550,40544513897	3670,13287067083	3743,76039625808	3812,06818024464	3755,90468476113	3402,09480175149	3582,97937533172	3565,47074983228	3636,03431455136	3584,90171492749	3573,52785199486	3662,79138400036	3771,37240777407
	76	3370,48104945411	3429,0669519658	3582,80566951251	3653,93128688802	3639,19039368942	3265,58978727422	3438,55669158658	3301,7941139566	2408,67420542112	2367,63372392823	2372,49545463282	3614,75861162269	3397,98558082126	3742,4589808373	3740,78064746787	3771,21779953009	3187,01431989877	3494,40096712296	3490,23178071099	2397,96723501772	3411,5170777577	2405,6876956564	3596,29787779449	3537,52865020808	3684,41183670725	3668,58163113637	3681,11778951802	3847,98832000008	3277,8841211534	3513,35502903587	3608,47899059429	2883,80162453909	2921,60543899551	2996,61748767735	3667,99038515372	3526,75211205687	3644,13219577684	3715,28054777124	3783,695721419	3729,30815431948	3275,55658590523	3439,35329017369	3423,08513930259	3611,56822421029	3559,39984028214	3550,21843407806	3637,09241733523	3742,922737476
	76,5	3351,62540431096	3408,14161991619	3558,86590677212	3629,40200623515	3615,09629236903	3126,32945360488	3297,36530610189	3151,04923303633	2408,54824908147	2368,13964803087	2372,51399963475	3591,03696800007	3377,51860197345	3715,7829177252	3713,59426046797	3744,21493175228	3054,60774002506	3323,27349805781	3316,76851577971	2397,79267097875	3391,80872986436	2405,48609519194	3573,32323120536	3513,69507262679	3656,93824073303	3640,83394195073	3654,77810638398	3818,83630299366	3131,06414396431	3338,7231763875	3413,86448988625	2754,52659209711	2808,76429801727	2917,92386547894	3643,31022647551	3503,36956958344	3618,05150970596	3686,81107544578	3755,71867487817	3702,67117154705	3124,22495061198	3266,07763220817	3252,64653069367	3586,94409067631	3534,45070030109	3526,36285023985	3611,62115449864	3714,52820267077
	77	3332,5150888213	3387,25395019621	3534,35701482665	3604,8309053913	3590,74974432958	2972,74825846403	3142,19024864602	2984,18213516688	2408,4208528814	2368,2415697253	2372,29470437962	3566,84039333137	3357,06813954637	3689,4859687724	3687,05643827431	3717,38441006059	2908,05685526096	3134,68758158902	3125,74079775741	2397,92236551563	3371,90268065198	2405,34251101409	3549,50879823759	3489,89056832247	3629,23182451428	3613,27598139486	3628,70922609908	3789,71623383673	2969,55055451526	3146,13410918907	3200,67422640988	2645,7850521909	2698,39997159398	2846,78660131452	3618,53573255262	3480,02464961761	3591,898222817	3658,65999397147	3727,91945814927	3676,39057528381	2959,41019786889	3075,49497401897	3066,58755623639	3562,42578672484	3509,53687561909	3502,12673801263	3586,30033558068	3686,27225400574
	77,5	3313,10106441699	3366,14697312686	3509,05646268559	3580,16521370139	3566,3381716671	2818,46829959596	2986,80411200597	2817,58281797071	2408,16158067225	2368,3109031334	2372,19909520388	3541,9165524379	3336,7012082239	3662,69873733614	3660,81226262102	3691,21704544598	2760,52068939269	2945,47821738238	2933,97924224085	2398,57780242641	3352,14661997387	2404,98645814076	3525,16764878681	3466,24299751599	3600,61239473555	3586,06417039601	3602,45845566667	3760,75700264646	2809,01171141992	2952,5187678335	2988,40023640556	2562,03823622021	2599,01351430916	2784,3527952707	3593,50668566208	3456,48061730447	3565,23544737574	3630,71288802784	3700,42076249052	3650,37029438624	2795,99403229488	2884,45842555686	2881,80864979368	3537,51474880227	3484,5903061942	3477,72203839155	3561,13515823027	3658,51180273868
	78	3292,61070386457	3343,88377070501	3482,6847076022	3555,72740222397	3542,13567757969	2678,31218575961	2846,77639309134	2667,50105307829	2408,02091303402	2368,2511214108	2371,98008123794	3515,68586256241	3315,41934704673	3635,85748687149	3634,57571651256	3665,35960560086	2625,92117887172	2773,34735065549	2759,98853489705	2399,26136138594	3332,21310469197	2404,63005542902	3499,4703791051	3441,9835370437	3571,02857906288	3558,89248376353	3576,55424977996	3731,8656483054	2664,43780940576	2776,7934410603	2797,53569595349	2504,22015301611	2518,54458467238	2729,25633971136	3567,4191564824	3432,33951648695	3537,14031309835	3603,18021244668	3673,44014337166	3624,44424131167	2650,00220729372	2711,25330933095	2715,56719424521	3511,48102884751	3458,61403383383	3452,59681041212	3536,00680898967	3630,8159862119
	78,5	3269,71360911123	3319,4951587297	3453,68728318292	3531,49510206974	3518,43672421057	2564,35648209861	2734,04723729317	2547,30841847959	2407,72834015124	2368,07102069472	2371,71422370491	3486,76818848908	3292,05164013358	3608,7766119974	3608,55574864572	3639,38924253371	2516,17752863513	2633,76743106428	2619,01432569851	2399,82854264595	3312,36195817868	2404,03523091421	3470,99907669279	3415,16154078998	3538,41253157604	3531,78498381328	3550,6311494058	3703,40073284759	2548,46289250965	2633,98236093711	2644,6696642769	2468,36099721475	2460,19580396351	2679,9452567331	3538,79423262735	3405,41234783114	3505,59934207023	3575,94017461745	3646,48232167104	3598,21272443121	2533,99791896208	2570,86977064993	2582,82440726891	3482,2643331705	3430,5012981595	3425,0557336902	3511,04766561832	3603,48356096494
	79	3242,14241722008	3290,5885661875	3419,00944912945	3507,1735275141	3495,06817757317	2482,94689604206	2654,33136840301	2462,55654631606	2407,44705278462	2367,8241740741	2371,61296892675	3452,01037009297	3263,62607167079	3581,55956551589	3582,47812641879	3613,1755919135	2437,30637990826	2533,58309056621	2518,51569136796	2400,21862388493	3292,5771958608	2403,62766565197	3436,68145130426	3383,20435310933	3499,02366509058	3504,7724865628	3524,99777020033	3674,8361505089	2466,46552751321	2531,71222834134	2536,99498272151	2449,44067591943	2422,38297224005	2634,04213665979	3504,93520565689	3373,25485027706	3467,57050120458	3549,01943720344	3619,78935792708	3572,2579231838	2452,7077363432	2470,46145319494	2489,2339550188	3447,99768307248	3396,69881741822	3392,22430727452	3486,4226305453	3576,43890575714
	79,5	3205,41393278173	3252,5405420653	3373,94863825768	3483,12387753667	3471,91511385142	2431,55685053358	2604,54646821308	2410,60599261401	2407,39092721572	2368,00607856382	2371,6762478523	3406,49707016795	3225,86729472918	3554,54830840215	3556,37525885197	3586,96799068453	2387,52146896341	2470,50054799639	2455,50833481987	2400,61382690852	3272,73641228432	2403,00611855324	3391,61533251077	3341,22822944586	3447,08724011207	3478,04285570473	3499,35205983058	3646,5883048861	2415,9281369011	2467,27083732941	2470,68362312429	2440,50556066436	2400,93338715118	2590,11111339624	3460,82625573173	3331,18060842296	3417,56105302685	3522,1636062551	3593,19966325582	3546,28830456541	2402,55783341367	2407,37833181473	2431,43275804215	3403,38245481817	3351,83345425328	3348,49088303394	3462,06623497385	3549,55604642475
	80	3154,59428145229	3200,47062775862	3312,90519518345	3458,99159388838	3449,15519890413	2403,72989964073	2577,92365316054	2383,05408276125	2407,55158715172	2367,9192179729	2371,46494126723	3344,11506800027	3173,66234369502	3527,56460295908	3530,35973955735	3560,51896828602	2360,54300644561	2436,11525558734	2421,75194152813	2400,46768950969	3252,66160896133	2402,94953903479	3329,7482916327	3282,84771886895	3376,23368920293	3451,09093423506	3474,3534721074	3618,29983824543	2388,79084176675	2432,53939930781	2435,8635662674	2436,77535059549	2390,93183568076	2547,35552922661	3399,97928540759	3273,43844333863	3349,19475967269	3495,53766170655	3566,74325103734	3520,30816866419	2376,45565877617	2373,48690043157	2401,05918506281	3342,70450951393	3289,85266122922	3287,59424176823	3437,85032438601	3522,33265604636
	80,5	3086,05199321399	3130,6421573894	3230,75062880515	3434,9020036311	3426,21438905475	2391,44311825403	2565,973692808	2371,32338963595	2407,43412389566	2367,71274090857	2370,80383175735	3259,79754501573	3102,50187903288	3500,64094595891	3504,44691537017	3533,92075889032	2348,64088023248	2420,72958387993	2407,32122315632	2400,5922137811	3232,51705797468	2402,78954045868	3245,90042378027	3203,60362480169	3280,02396363027	3424,31087888533	3449,05863341359	3590,0082462372	2377,22573110895	2417,13234619263	2421,36409267911	2434,93693871754	2386,95323953594	2507,77855200409	3317,23477448342	3194,91584016178	3257,16799693855	3468,66015069989	3539,79875628622	3494,17310271072	2365,40774514118	2358,5422282357	2388,42105289037	3261,21255888862	3205,05961387799	3204,27209913068	3413,64851513132	3495,01090051134
	81	3000,18355695552	3042,46079197644	3127,13502668955	3410,52181739651	3402,70398924343	2387,33559064664	2561,36214744718	2367,4576693336	2406,92964135956	2367,83730184141	2370,17141455037	3152,46992746668	3012,54014008708	3473,56679617727	3478,2845979949	3507,21686476874	2344,86753572158	2414,99377249601	2403,11118566136	2400,53300447924	3211,84022198458	2402,69522377977	3139,45522410599	3103,18736597465	3157,91341745518	3397,31293912956	3423,91950179582	3561,32641101424	2373,38585698662	2411,90419218697	2417,26121312612	2433,57129832124	2385,5914553749	2473,15918073702	3212,00039480699	3095,90863007041	3142,46961590848	3441,71601347072	3512,75720331889	3468,31446771628	2361,63445030197	2353,50315972815	2384,57945787602	3159,27255093655	3097,00283084205	3098,01051568673	3389,44434705735	3467,40516919846
	81,5	2901,21400112036	2940,6031923996	3007,27947375092	3386,18706797163	3378,68040984232	2385,89501962404	2559,24168033847	2366,14300283805	2406,100472709	2368,0109453009	2369,58041755835	3027,17975491457	2908,88390619098	3445,94437891257	3451,76520788609	3480,43983329155	2343,70441898994	2412,67808761845	2402,07894054147	2400,40435714978	3190,35080458005	2402,69368515225	3016,28311350374	2986,45274661233	3016,18369516406	3370,19876868414	3398,32154968328	3532,33874907541	2371,69201552172	2409,91778438245	2416,14622382185	2432,07238871995	2385,12817964585	2445,27300094995	3089,25462774455	2981,23552697195	3011,00603869771	3414,66141659031	3485,32127358085	3442,07660892306	2360,33719043581	2351,96799105443	2383,52778319248	3040,94668067838	2970,8353767508	2974,09534760588	3364,66256890488	3439,44554562908
	82	2798,24256888181	2834,24016052857	2881,32082827322	3361,04726938298	3354,34254912311	2385,25768314515	2557,22269194331	2365,21416276917	2404,75518996986	2367,854204699	2369,10508207668	2894,73206049071	2800,40447739107	3417,48578883655	3424,74935210467	3453,65690425164	2343,1835406544	2410,86176548681	2401,60021313674	2400,16356665437	3168,53305266636	2402,58745606681	2886,86126486792	2863,38428444753	2867,4286008667	3342,96732547324	3372,58464454879	3503,18214372066	2370,53332330948	2408,60575358575	2415,94851500729	2430,79987905048	2385,03897242631	2424,68039882784	2959,30028458904	2860,81520260341	2874,29726967066	3387,26748827103	3457,34465317621	3415,31885706099	2359,82161629914	2351,39360912996	2382,98515487746	2916,56425072252	2837,94652553223	2843,63799244855	3339,40020901541	3411,23376721887
	82,5	2701,34665482793	2733,70110573866	2761,992456895	3336,01856142082	3329,74189293772	2384,93160768809	2555,11622122468	2364,35992481575	2403,08524433472	2368,05926607322	2368,91691977098	2768,79392340316	2697,97802197976	3388,77725925259	3397,45239380689	3426,38960991851	2342,72708305111	2409,12344969114	2401,12464314764	2400,09884303824	3145,90315678274	2401,96362478513	2764,07068791512	2746,94830765222	2726,61313618984	3315,95430018551	3346,20836252727	3473,93273396483	2369,75902852652	2407,14489054159	2415,73164108185	2429,78478268496	2384,86140524868	2411,45947826811	2835,39071222624	2747,06015698648	2746,48624863885	3359,84459609451	3428,70860849032	3388,24264443231	2359,24190583811	2350,68133401557	2382,45303399234	2798,12737354449	2711,66451310648	2720,16434650893	3313,86036048871	3383,08871149715
	83	2618,24622163819	2647,77955050077	2660,0762675447	3310,40250776907	3304,80340610437	2384,88756220042	2553,19926533665	2363,57654407699	2401,33829303839	2368,23614731062	2369,20010944263	2661,30977292153	2611,26772331656	3359,92930973671	3370,1185711064	3398,74079441412	2342,60872274261	2407,44248200025	2400,61236226013	2399,50561454338	3122,70625035508	2401,30692263553	2659,0910477988	2647,97432559871	2607,98375296203	3289,00309190136	3319,95821812785	3444,52403374897	2368,93014680767	2405,77762186497	2415,35559303874	2428,55978695734	2385,00568505528	2403,82787370539	2729,11318099937	2651,37494400955	2638,83539501139	3332,52807272113	3399,96978410585	3361,07578451892	2358,60676796682	2350,11467100643	2382,15050139	2695,68561441089	2605,36717816715	2616,20691783944	3288,27238887449	3354,84321602177
	83,5	2550,46761118151	2579,1898669122	2579,83035855496	3284,55624529765	3280,12090189008	2385,0432296438	2551,43725561442	2362,9994864427	2399,96028475217	2367,91337364067	2369,51915600805	2578,36242323628	2543,35499366764	3331,21318417019	3342,94855330531	3370,90918068129	2342,51355561338	2406,0317080124	2399,89465048249	2399,30891281983	3099,37177921625	2400,49613450509	2575,610330204	2571,23512697607	2518,03943547452	3262,45539870442	3293,42021988369	3415,06850592913	2368,17293944685	2404,63704557246	2414,7065221327	2427,53205836563	2385,0767596959	2400,06355342189	2644,64015033797	2578,51979557135	2554,75506337025	3305,29455487729	3371,01301944564	3333,43670368733	2358,15924195233	2349,40373754897	2381,98073325476	2611,64614562605	2524,67529057173	2537,63716078059	3262,55982640532	3326,51448135146
	84	2497,35901492194	2526,80844309144	2520,69598419177	3258,064228254	3255,25094828895	2385,24079494267	2549,65050440018	2362,28694582472	2398,67101420813	2367,8393780684	2370,13203081709	2519,97255644969	2493,40713014115	3302,7135097255	3316,22348970095	3342,82969397179	2342,6797917454	2404,72575914623	2399,22153791874	2399,37060896487	3075,54558983767	2399,39486105113	2512,64251154968	2516,33511682793	2456,45125649648	3235,92883673052	3266,92851543172	3385,55341485283	2367,9282046801	2403,99849479502	2414,34767816374	2426,51201299633	2385,30395751341	2398,39076600332	2581,67311894585	2527,83563196319	2492,85782449625	3278,16191418393	3341,82958793647	3305,85738647793	2357,62769689544	2348,65708325386	2381,91320965059	2545,65426391938	2469,36585931078	2484,01973067153	3237,05668121305	3297,96806347623
	84,5	2455,29052305247	2486,91805350766	2478,5112608363	3231,29862274733	3230,1044447815	2385,12978265953	2548,19337307667	2361,49186602159	2397,56196456958	2367,98887361218	2370,73363198552	2481,21415994557	2457,50290707431	3274,17155529282	3289,39600920549	3314,08599334056	2342,55027497549	2403,69469896746	2398,59809580106	2399,3042042812	3050,98560729415	2398,29042257762	2465,93089229381	2479,08207370351	2417,11675085185	3208,87417523026	3240,04534018918	3355,28116412775	2367,64855746295	2403,39076806902	2413,3704608413	2425,64204710783	2385,37240808659	2397,32746409802	2535,72127005794	2494,76592814388	2448,43227809313	3250,82440503773	3312,40291710546	3278,06911843776	2357,03391334749	2347,83909340048	2381,53660618086	2493,73135724602	2434,266203833	2450,36443505901	3211,34233144161	3269,18032679649
	85	2420,45610707306	2455,17957157506	2447,2557919739	3203,32481759854	3203,62558701961	2384,69600032477	2546,86921958125	2361,15167538945	2396,78477471146	2367,84897915105	2371,2154712872	2455,39911071873	2431,04688409576	3245,18483276955	3261,80061535286	3284,97750931415	2342,56404135914	2402,86667904071	2398,09621080618	2399,24370600634	3025,91395268942	2397,5046782555	2429,86727382475	2453,32119055863	2392,71216921172	3180,97487425243	3212,65585579642	3324,24581669279	2367,28888698073	2403,02815219094	2412,28875703394	2424,51910952008	2385,58269261221	2396,54218984817	2500,92575519927	2473,27712547416	2415,12741854026	3222,40460030801	3282,42911136747	3249,59647078615	2356,31865375577	2347,21856626956	2381,05752689972	2451,00719076259	2412,93796547496	2429,83804741185	3184,77081272889	3239,52995640093
	85,5	2391,46691107755	2429,42131449603	2423,14181722649	3174,15824177503	3175,6264648416	2383,98746280352	2545,31443112504	2360,89968679604	2396,28246412396	2367,7700401995	2371,5904099246	2437,58598919847	2410,62560902113	3214,50086420952	3232,56373726935	3254,38541715508	2342,2702554911	2402,31497270752	2397,46074566579	2399,8466388638	2999,74459326903	2396,79390972795	2401,03210031145	2434,49551204501	2376,91786620129	3151,30259346561	3183,36722252972	3291,45435895612	2367,02161751905	2402,54287174722	2411,47276146495	2423,58676133533	2385,60015231237	2395,7193767638	2473,30823447404	2458,76983078959	2389,84932821505	3192,3481124248	3251,10519659286	3219,63637433983	2355,6878514289	2346,61688284123	2380,13168661079	2415,54806132882	2399,22027877574	2416,85000592927	3156,51553701944	3208,45361671746
	86	2370,24023704496	2410,6163008061	2406,16758991994	3141,9732187093	3143,9879256005	2383,22528177387	2543,6835172341	2360,62610351231	2395,92012129035	2367,77930345867	2371,70687552275	2425,44141552571	2396,14914702287	3179,86897227958	3199,65332496182	3220,54711144663	2342,07719787939	2401,5221391329	2397,06084283056	2400,10341870373	2970,93475410009	2396,28979551606	2380,49882307999	2421,50241427779	2366,72422864998	3117,81415828204	3150,65665608612	3254,95504032551	2366,93808847785	2401,89275688689	2410,76619329595	2422,78386833359	2385,84499657898	2394,73436779061	2453,39236030578	2449,03151449228	2372,12699969764	3158,67849663696	3216,5564589619	3186,67558123242	2355,05809992379	2346,40077083575	2379,02439549354	2389,46570614586	2390,37437772913	2408,54578339158	3124,78789079781	3173,98674103467
	86,5	2355,79440675177	2397,95515489156	2394,81624095378	3102,71049907876	3105,62168117649	2382,44230283292	2541,66058437751	2360,70542588566	2396,01244859135	2367,39318167045	2371,15255956572	2417,11925512327	2386,39276158583	3136,68161966574	3158,35771492915	3179,37425423631	2341,83925260177	2400,32413340155	2396,86568945534	2400,04736372578	2937,69149258337	2396,13298398868	2366,52901430817	2412,68766815859	2359,89600084784	3076,21799153126	3110,04458969666	3210,23078668826	2366,92202294856	2401,07887101846	2409,96241590838	2422,03551556766	2386,03905765406	2393,78918852844	2439,25058689964	2442,3911705894	2360,80649480208	3116,82087119846	3174,34817904576	3146,00939684579	2354,44651263978	2346,25533157041	2377,94202773305	2371,71397275619	2384,6668279871	2403,18490234014	3085,09204706225	3131,94282276667
	87	2347,46002193717	2390,66680924879	2388,13882593939	3049,79436208947	3054,19292225267	2382,08894054534	2539,31518029756	2361,03740939774	2396,37386732416	2367,03600200956	2370,39998505898	2411,76306083463	2381,00633037352	3077,52153218563	3102,13168838399	3123,42783300199	2342,06993248746	2398,87035256875	2396,56363881125	2400,13096930739	2894,406150994	2396,12005372138	2358,22225185431	2406,87450896224	2356,02066377384	3020,30643952042	3054,82108875989	3149,99691006538	2366,99101447408	2400,28439669543	2409,76847910654	2421,16606716744	2386,41378633216	2393,29411910895	2430,0732959165	2438,38289895097	2354,50519453202	3060,81503103915	3117,14390527162	3091,2864612588	2353,70421222297	2345,97811290261	2377,42806169738	2360,97906132744	2381,2895710518	2400,15966928302	3031,12396914617	3075,30086830769
	87,5	2343,77167535278	2387,92308783533	2385,27275865833	2978,43958500615	2984,81574415668	2382,03208427435	2536,74792164098	2361,0851944338	2396,49168192109	2367,04345576725	2369,89322540656	2408,93815287399	2378,6963847117	2997,24006385257	3025,10013400601	3045,85734998264	2342,20025068267	2397,41829645417	2396,11027974424	2400,28769880133	2836,81336042872	2395,88948281249	2354,68266141627	2404,12724506661	2354,22999504695	2944,72385297193	2978,76656813882	3066,67370270073	2367,22103703275	2399,35532899266	2409,79857789483	2420,53160776109	2386,64467205699	2392,8588971395	2425,16148656532	2436,65432099504	2352,51769567239	2985,09464620633	3038,30368524804	3015,3897546758	2353,25393934718	2345,76675612526	2376,98900906493	2356,44214486893	2379,48653499023	2399,18424282117	2957,46264332941	2997,69545198272
	88	2343,01293966135	2387,67001196219	2384,79300779731	2888,45108530952	2896,81532740554	2381,99926131356	2534,23976144244	2360,91341492008	2396,74985567227	2367,32099256874	2369,73997009089	2407,31826833967	2378,44646053328	2896,80875106256	2926,8471293712	2946,73879909941	2342,68288204555	2395,48287199275	2395,93272927302	2399,89450627356	2765,21711448888	2395,9172274021	2353,99552423796	2403,38465423489	2353,67121822615	2850,24838615349	2882,84452525914	2960,39196973411	2367,42813834031	2398,69378019457	2409,62758843442	2420,16692465071	2386,97188504824	2392,70674406511	2422,89090354681	2435,84641150408	2352,37441898535	2889,98500996586	2937,69734961664	2917,99257267957	2352,7950681267	2345,65161933666	2377,13291284304	2355,62247104315	2378,90693178236	2399,07062117103	2864,3015156155	2899,15431237031
	88,5	2342,66705665838	2387,56737119566	2384,20648070023	2784,20602228048	2793,85777467992	2381,86778916657	2531,52293512906	2360,65687901635	2396,82916475623	2367,96767926368	2369,8714687711	2405,7333727348	2378,62154558261	2781,27422787965	2811,76588704514	2829,67124859917	2342,91948140165	2393,84605028251	2395,45023216521	2399,85451237903	2683,29898088833	2395,85202461303	2353,20726356994	2402,84820654049	2353,30285209264	2741,56334303413	2771,03621201582	2835,77870158632	2367,52248268056	2398,03304035914	2409,5442221983	2419,6729617495	2386,96607712489	2392,80461189895	2420,63614280746	2435,14015417928	2352,36034354141	2779,80130437849	2819,88395448663	2803,10227129323	2352,1696986938	2345,38400274869	2377,41289097377	2355,28361342964	2378,24445866707	2398,83738482956	2755,92925860095	2784,11042805438
	89	2342,63921713252	2387,45524410465	2383,58061174957	2675,12769696266	2683,84396620604	2381,83575400367	2529,08791510697	2360,76323237274	2396,88548480667	2368,89923891427	2370,5849785933	2405,10437717724	2379,10887339352	2661,37003285462	2690,05956833273	2704,17398001524	2343,08898635533	2393,64175941163	2394,61713141085	2399,93137216175	2596,76902106696	2395,61821973566	2352,51887023088	2402,37508552128	2353,10621751563	2629,6134870817	2653,31561214971	2703,28701958083	2367,57725847233	2397,19181628338	2409,66299501542	2419,22457239308	2386,74665375503	2392,95205424205	2418,55363530831	2434,78422165623	2352,33875558379	2664,82618167044	2694,82642248582	2680,88773789478	2351,69973556598	2345,17276801547	2377,78517053009	2354,988179015	2377,58502711169	2398,61962789458	2642,24715109374	2662,55577265291
	89,5	2342,73762111175	2386,93664184392	2382,63518646409	2575,85807908266	2580,86252812169	2381,64314038728	2526,70219701965	2361,0970992232	2397,19264245626	2369,66391470904	2371,61122480072	2405,51069281129	2379,50108312854	2553,87906813119	2577,56818820478	2586,79303802944	2342,96216985009	2394,39628430039	2393,89279898268	2399,88888312298	2517,83165721337	2395,48739391047	2351,95360121974	2402,45596424144	2352,7120888805	2529,00719808098	2545,09724541288	2579,93550726674	2367,66084649226	2396,30325226016	2409,38169079338	2418,86036410907	2386,39618729919	2392,97365236577	2416,67806212169	2434,65073163635	2352,66838774347	2559,49352406382	2578,67838070419	2566,36983273055	2351,62278862381	2345,35900850461	2378,04982221493	2355,0416005354	2377,02293791839	2398,35707376206	2537,74364320349	2549,82201652055
	90	2343,64079693158	2386,11343844466	2381,79682349992	2498,0835086152	2497,84766468029	2381,28463016265	2524,09488051019	2362,25875606522	2398,06104236793	2370,09683019233	2372,35183046939	2407,11873193554	2380,16599250024	2471,28088800273	2488,3366797685	2493,04647019845	2342,92505019778	2396,01007555951	2393,29924314596	2399,3735931794	2456,86397183785	2395,19753118983	2351,21070297154	2402,37781593646	2352,50509608417	2452,28290975538	2460,54841227792	2482,49553921671	2367,62284226415	2395,74976513086	2409,36114022868	2418,30734770656	2386,22358212228	2392,90739579977	2414,88851399293	2434,65489383967	2353,07817375661	2477,5155624568	2486,91403834241	2475,57936580655	2351,75470749147	2345,72623141021	2378,49656420811	2355,16903965888	2376,83081793827	2397,94091695416	2455,88284416004	2461,4476547911
	90,5	2344,74741144091	2385,15395259097	2381,23486514124	2444,79708823602	2438,88105140397	2381,14759164637	2521,27196673323	2364,43679085088	2399,10902530752	2370,47639798008	2372,73395620119	2409,76131990949	2380,60057855789	2415,80181805012	2426,46053454137	2427,02048169941	2342,74957060647	2398,83236530378	2392,54699636734	2398,96791102477	2415,31183950587	2394,74339725813	2350,3197645511	2402,0986383571	2352,30691930329	2401,57089568324	2402,1538907452	2414,83569085796	2367,69581153447	2394,9480491952	2409,7098590361	2417,54903636595	2385,92858803786	2392,66905232838	2413,32696014112	2435,14330324739	2353,99312855462	2421,30391139997	2423,15733398457	2412,70712459001	2352,26122821476	2346,19704000002	2378,71829725129	2355,05592554348	2376,56874198923	2397,50654971925	2399,63645566932	2400,43436410336
	91	2346,20972797193	2384,49570735516	2381,05281287808	2413,7851328741	2402,76654909407	2380,97725783882	2518,34060077282	2367,62172143306	2400,65061210126	2370,62696787472	2373,09325946433	2413,27565486671	2380,90806552776	2384,77818130633	2390,13548577341	2387,47760955847	2342,79494786341	2402,42593490586	2392,04462532341	2398,11037226897	2391,18543319848	2394,19846244493	2349,42770978488	2401,83283448853	2351,92370416127	2374,58413376934	2368,12434361924	2374,91145744246	2367,93455026282	2394,52894798481	2410,11525164696	2416,99206909989	2385,93834553105	2392,18180407971	2411,93321631837	2435,72116777628	2355,18280548691	2389,08576285476	2385,14302896594	2375,88654502036	2353,23668504694	2346,71590631112	2379,23067132916	2355,12311166693	2376,54918405332	2397,45947936068	2366,9464952424	2364,77884191624
	91,5	2347,67589821273	2383,98137413338	2380,89360854286	2399,90449769452	2385,25677041797	2380,74247126464	2515,0506995614	2370,66130951985	2402,0885610436	2370,73615990761	2373,4086389409	2415,53216192066	2381,05366651187	2372,23466634265	2373,84559941308	2369,47988672019	2342,82749437461	2404,95091851918	2391,64759832023	2397,09067095573	2381,000641858	2393,61689839226	2348,72813125428	2401,54905489072	2351,60211590448	2364,1582143909	2353,22668848673	2357,05190208505	2367,82636606862	2394,54629708568	2410,31106062964	2416,42178555475	2386,09788668851	2391,75509395659	2410,5026680459	2436,09952699798	2356,28779537839	2375,09136829586	2367,65480126617	2359,58942337286	2354,134656805	2347,22314536982	2379,7717687491	2355,4287183869	2376,53698855739	2397,37211999826	2352,4509727401	2348,87330515989
	92	2349,1584686918	2384,12509679408	2381,28585147892	2395,37017357648	2378,87557043351	2380,55666566987	2511,85906604362	2373,7390076587	2403,08701569209	2370,91517737394	2373,57137047857	2416,77769591465	2381,36759544234	2369,23262783725	2368,93605222027	2364,16795804488	2343,15582162188	2406,86168489258	2391,36462104781	2395,98196987123	2378,21482437512	2392,8050536197	2347,90550225368	2401,09872390316	2351,6465456079	2362,49243845348	2349,01148126744	2351,99324012649	2367,76037352411	2395,05800424931	2411,03469812276	2415,84106277828	2386,20476659473	2391,27848312653	2409,24245196628	2436,36279029018	2357,10096377921	2371,38387501485	2362,42733580665	2355,29912957681	2354,91565764614	2347,51698457039	2380,40385737332	2355,67391621193	2376,57833875978	2397,2592652784	2348,51556376386	2344,69653846968
	92,5	2349,88637821587	2384,63975286699	2381,82804349642	2393,87393179367	2376,5267697158	2380,35590827557	2509,12425729706	2375,94818785418	2403,83631450039	2371,20187638136	2373,94482728158	2417,03251968798	2381,53720942653	2368,61637735129	2367,90368190912	2362,82707055556	2343,49284366354	2407,84280131582	2391,25367058185	2395,29449107935	2376,98817673846	2392,4336733637	2347,4652830416	2400,69672811643	2351,87086613778	2362,67811174417	2347,88008714691	2350,76582980285	2367,70332786097	2395,37287278454	2411,57853162871	2415,65353815105	2386,2385918459	2390,77150056627	2408,21571059867	2436,50616093864	2357,71992125975	2370,32882170288	2360,89241762834	2354,42605680964	2355,43503883374	2347,74674959201	2381,29203578981	2355,72454023125	2376,66732802718	2397,16005960924	2347,83462642213	2343,36590453436
	93	2350,27826150623	2385,28055475269	2382,07681217855	2393,24656907249	2375,15272799678	2379,92423959108	2506,6618886047	2377,43653607126	2404,31604025359	2371,44794817341	2374,48518697013	2416,2817406105	2382,06499733678	2368,28766799964	2367,69777530419	2362,47688045847	2343,82480157863	2408,15173359508	2391,13758272894	2394,58678138003	2376,23229404125	2392,00873723044	2347,23585150166	2400,35431023768	2351,99208606144	2362,96371680173	2347,48745132924	2350,38176157839	2367,71585591337	2396,0333574814	2411,92090179931	2415,53294753069	2386,25302640737	2390,09378048082	2407,23752604886	2436,20761426996	2357,87597791396	2370,02492377656	2360,33279496574	2354,00153745353	2355,72731044245	2348,02283382068	2382,29441771023	2355,89350370063	2376,731817381	2397,45120316407	2347,78631684539	2342,82781068927
	93,5	2350,09359024193	2385,94712415378	2382,23620682326	2393,02583157885	2374,25198673698	2379,7131530975	2504,62834224326	2377,84914318327	2404,54941780371	2371,67870917246	2374,97000909171	2415,17850089067	2382,62218795574	2368,01792430536	2367,90358954515	2362,32369358512	2343,95403851682	2407,80881980542	2391,09833501306	2393,78128106149	2376,0240177858	2391,54832761051	2347,23395567121	2400,02314562796	2352,33618996486	2362,85939680622	2347,49362960438	2350,40646518214	2367,82643192449	2396,37882495039	2412,54908119382	2415,13781854292	2386,23652461473	2389,45108075947	2406,4591324081	2435,78951313316	2357,76680780973	2369,88292711223	2360,51741802717	2353,44743946566	2355,95201910882	2348,68956042472	2383,28800593519	2355,74789286043	2376,76560925828	2397,45250985852	2348,08711016038	2342,6064828275
	94	2349,42350140837	2386,22983376947	2382,03654410416	2393,67403231968	2373,3690351236	2379,19263248347	2503,14784847127	2378,09832046675	2404,97270370828	2372,72720120316	2375,85346460859	2414,23215693822	2383,27485667179	2368,02356267116	2367,84966312472	2362,33069823584	2344,44683923337	2408,01499838641	2390,95608699581	2393,4724803649	2376,20422710547	2391,71142730067	2347,39768827288	2399,82038148588	2352,35327809081	2363,34177710251	2347,49834083268	2350,65282569127	2368,27902371992	2396,92228204168	2413,23755435244	2414,78148864105	2386,11018994609	2388,43067789506	2406,55164108431	2435,63334597097	2357,68658374238	2370,08824467768	2361,12616097292	2352,95092459742	2356,21016108851	2349,52446677894	2383,41522552391	2355,72018389055	2376,79237001538	2398,25769291042	2348,09109351838	2342,93759486647
	94,5	2348,53882939322	2386,39847181712	2381,65194221461	2394,48872412948	2372,5518957395	2378,64739997697	2501,70729250844	2377,95797649747	2405,46741657814	2373,55607606632	2376,64262681794	2413,50224551702	2383,94300088668	2367,92143921697	2368,06333393067	2362,22105573114	2344,63663946102	2408,15609675281	2390,81371156447	2393,03524541459	2376,72145246044	2391,759156904	2347,69674243795	2399,62661036894	2352,24477188557	2364,02423978987	2347,60880784494	2351,01686879813	2368,82467877926	2397,14851220999	2413,7339648696	2414,38006057041	2386,08517781416	2387,39191830145	2406,57590929107	2435,30167586772	2357,58181717366	2370,3991653586	2361,74985390046	2352,4810096223	2356,48460861797	2350,54563387376	2383,80424154547	2355,54589610752	2376,81523458599	2399,1349901684	2348,26391693975	2343,25212113132
	95	2347,18540220137	2385,57806270478	2380,2947443969	2396,53540073486	2371,38902974369	2377,57786630397	2500,80796765134	2378,1180997744	2406,54850627987	2376,57661328677	2378,57160460298	2412,54998028158	2384,49885043869	2368,44229966548	2367,1322562009	2362,76301313451	2345,62505585175	2409,38206360495	2390,11765059446	2393,5197491425	2377,74902805795	2393,1936898168	2348,36450297618	2399,61164388981	2351,5626978061	2365,35171592089	2347,75830984899	2351,70416565997	2369,46854448398	2398,17328375641	2414,14697784902	2413,75911755182	2385,86606037934	2385,83324170191	2408,17543548625	2435,71330984139	2357,73653060942	2371,32220749782	2362,68004683842	2352,52057663269	2356,81435149836	2351,7516492689	2381,63056382944	2356,1466961915	2376,68603913455	2401,51534838607	2347,06069362783	2344,57112554059
[truncated: 28 more columns]
