# Supplementary material for: Dataset of NMR-spectra pyrrolyl- and indolylazines and evidence of their ability to induce heat shock genes expression in human neurons
Source: Data Brief. 2021 Nov 12;39:107562. doi: 10.1016/j.dib.2021.107562 (PMC8605230; doi:10.1016/j.dib.2021.107562)
Supplement: Supplementary file 1 [file mmc1.zip › Data in brief/RT-PCR/Hsp90 and Hsp70 expression PQ29 PQ47/Hsp90 and Hsp70 expression PQ29 PQ47 - Melt Curve Summary_0.csv]

	Well	Fluor	Target	Content	Sample	Melt Temp
	A01	SYBR	GAPDH	Unkn	control	81,5
	A02	SYBR	GAPDH	Unkn	control	81,5
	A03	SYBR	GAPDH	Unkn	control	81,5
	A04	SYBR	HSP70	Unkn	control	88,5
	A06	SYBR	HSP70	Unkn	control	89
	A07	SYBR	HSP90	Unkn	control	77
	A08	SYBR	HSP90	Unkn	control	77
	A09	SYBR	HSP90	Unkn	control	77
	A10	SYBR	GAPDH	Neg Ctrl		None
	A11	SYBR	GAPDH	Neg Ctrl		None
	A12	SYBR	GAPDH	Neg Ctrl		None
	B01	SYBR	GAPDH	Unkn	heat shock	82
	B02	SYBR	GAPDH	Unkn	heat shock	81,5
	B04	SYBR	HSP70	Unkn	heat shock	88,5
	B05	SYBR	HSP70	Unkn	heat shock	88,5
	B06	SYBR	HSP70	Unkn	heat shock	89
	B07	SYBR	HSP90	Unkn	heat shock	77
	B08	SYBR	HSP90	Unkn	heat shock	77
	B09	SYBR	HSP90	Unkn	heat shock	77
	B10	SYBR	HSP70	Neg Ctrl		None
	B11	SYBR	HSP70	Neg Ctrl		88,5
	B12	SYBR	HSP70	Neg Ctrl		None
	C01	SYBR	GAPDH	Unkn	kd29 0.2 mkM	81,5
	C02	SYBR	GAPDH	Unkn	kd29 0.2 mkM	81,5
	C03	SYBR	GAPDH	Unkn	kd29 0.2 mkM	81,5
	C04	SYBR	HSP70	Unkn	kd29 0.2 mkM	88,5
	C05	SYBR	HSP70	Unkn	kd29 0.2 mkM	88,5
	C06	SYBR	HSP70	Unkn	kd29 0.2 mkM	89
	C07	SYBR	HSP90	Unkn	kd29 0.2 mkM	77
	C08	SYBR	HSP90	Unkn	kd29 0.2 mkM	77
	C09	SYBR	HSP90	Unkn	kd29 0.2 mkM	77
	C10	SYBR	HSP90	Neg Ctrl		75,5
	C11	SYBR	HSP90	Neg Ctrl		76,5
	C12	SYBR	HSP90	Neg Ctrl		75,5
	D01	SYBR	GAPDH	Unkn	kd29 0.5 mkM	82
	D02	SYBR	GAPDH	Unkn	kd29 0.5 mkM	81,5
	D03	SYBR	GAPDH	Unkn	kd29 0.5 mkM	81,5
	D04	SYBR	HSP70	Unkn	kd29 0.5 mkM	88,5
	D05	SYBR	HSP70	Unkn	kd29 0.5 mkM	88,5
	D06	SYBR	HSP70	Unkn	kd29 0.5 mkM	89
	D07	SYBR	HSP90	Unkn	kd29 0.5 mkM	77
	D08	SYBR	HSP90	Unkn	kd29 0.5 mkM	77
	D09	SYBR	HSP90	Unkn	kd29 0.5 mkM	77
	E01	SYBR	GAPDH	Unkn	kd29 1 mkM	82
	E02	SYBR	GAPDH	Unkn	kd29 1 mkM	82
	E03	SYBR	GAPDH	Unkn	kd29 1 mkM	81,5
	E04	SYBR	HSP70	Unkn	kd29 1 mkM	88,5
	E05	SYBR	HSP70	Unkn	kd29 1 mkM	88,5
	E06	SYBR	HSP70	Unkn	kd29 1 mkM	88,5
	E08	SYBR	HSP90	Unkn	kd29 1 mkM	77
	E09	SYBR	HSP90	Unkn	kd29 1 mkM	77
	F01	SYBR	GAPDH	Unkn	kd47 0.2 mkM	81,5
	F02	SYBR	GAPDH	Unkn	kd47 0.2 mkM	81,5
	F03	SYBR	GAPDH	Unkn	kd47 0.2 mkM	81,5
	F04	SYBR	HSP70	Unkn	kd47 0.2 mkM	88,5
	F05	SYBR	HSP70	Unkn	kd47 0.2 mkM	88,5
	F06	SYBR	HSP70	Unkn	kd47 0.2 mkM	89
	F07	SYBR	HSP90	Unkn	kd47 0.2 mkM	77
	F08	SYBR	HSP90	Unkn	kd47 0.2 mkM	77
	F09	SYBR	HSP90	Unkn	kd47 0.2 mkM	77
	G01	SYBR	GAPDH	Unkn	kd47 0.5 mkM	82
	G02	SYBR	GAPDH	Unkn	kd47 0.5 mkM	82
	G03	SYBR	GAPDH	Unkn	kd47 0.5 mkM	81,5
	G04	SYBR	HSP70	Unkn	kd47 0.5 mkM	88,5
	G05	SYBR	HSP70	Unkn	kd47 0.5 mkM	89
	G06	SYBR	HSP70	Unkn	kd47 0.5 mkM	88,5
	G07	SYBR	HSP90	Unkn	kd47 0.5 mkM	77
	G08	SYBR	HSP90	Unkn	kd47 0.5 mkM	77
	G09	SYBR	HSP90	Unkn	kd47 0.5 mkM	77
	H01	SYBR	GAPDH	Unkn	kd47 1 mkM	82
	H02	SYBR	GAPDH	Unkn	kd47 1 mkM	82
	H03	SYBR	GAPDH	Unkn	kd47 1 mkM	82
	H05	SYBR	HSP70	Unkn	kd47 1 mkM	89
	H06	SYBR	HSP70	Unkn	kd47 1 mkM	89
	H08	SYBR	HSP90	Unkn	kd47 1 mkM	77
	H09	SYBR	HSP90	Unkn	kd47 1 mkM	77
