# Supplementary material for: Dataset of NMR-spectra pyrrolyl- and indolylazines and evidence of their ability to induce heat shock genes expression in human neurons
Source: Data Brief. 2021 Nov 12;39:107562. doi: 10.1016/j.dib.2021.107562 (PMC8605230; doi:10.1016/j.dib.2021.107562)
Supplement: Supplementary file 1 [file mmc1.zip › Data in brief/RT-PCR/Hsp90 and Hsp70 expression PQ29 PQ47/Hsp90 and Hsp70 expression PQ29 PQ47 - Quantification Amplification Results_SYBR.csv]

	Cycle	A1	A2	A3	A4	A6	A7	A8	A9	A10	A11	A12	B1	B2	B4	B5	B6	B7	B8	B9	B10	B11	B12	C1	C2	C3	C4	C5	C6	C7	C8	C9	C10	C11	C12	D1	D2	D3	D4	D5	D6	D7	D8	D9	E1	E2	E3	E4	E5
	1	-2,19238325944934	4,94148942151423	3,4461145459104	2,8763934751596	-5,07073657328692	-7,76519297406321	-13,5706132289351	-8,67772897613213	-14,9035179283742	-8,69257621635597	-8,13376673254243	-32,4597244462007	-16,6063151900908	-23,1340839984819	-17,8540959595275	-18,7202952578359	-19,5494473312237	-15,7524110579129	-13,705451019895	-25,4673450248006	-11,4999440748152	-9,54807384192691	-5,66815440612481	-22,6451738011529	-10,9188038860984	-3,94211538420768	-8,43429339822387	-14,1334443165483	-14,5317271123126	-26,4271882934936	-21,3478149907428	-39,2814114242074	-17,3185873813941	6,18488719003608	-13,2032129953996	-21,26506523119	-3,14949472638091	-3,64991566235813	-8,71956260747265	-9,50185409441428	-11,6164421264839	-6,30517844801443	-8,15661290250409	-3,07597395234097	-13,6764692298643	-11,4988386991499	-6,37791448378357	-10,5584007450611
	2	-0,664778963804565	6,69057860405519	2,62347706783794	5,13785094394643	0,466686521072006	-1,26913682166605	-2,43875459097762	-3,36065722681951	-14,1799981245194	-6,39321537834576	-8,66175471286078	-18,3376838037839	-6,32672346541312	-6,39667923640718	-6,02877011080091	-5,65586928161019	-11,0979661413248	-3,66147031451328	-8,46572811601072	-19,5928742635278	-7,10778043510982	-8,80544914329766	-4,86939341405377	-6,92567492116495	-4,79542982516523	-3,2106930095697	-2,08340194212587	-5,47190600820068	-3,55915214445167	-13,1829797874288	-6,96364299019933	-23,1360775405838	-7,8751528004932	7,2271061714423	-3,08002598129724	-5,6763092325391	0,140110405106498	3,33964682212718	-3,35899996068747	0,683994612775678	-3,11721004614128	-2,39496864400417	-2,52767074266194	-1,58043056562747	-3,26244433364491	-2,45106548373587	-1,74912153730202	-2,56383128861989
	3	2,43944128771409	1,72274839893817	0,235563704561173	3,4031385390781	4,15293145042324	1,70062332502494	2,32006464283313	-1,7510391225228	-18,0661795169976	-9,14442584260132	-0,500229160951676	-5,2301655444594	-1,60739732259572	-1,69107183203232	-1,83237105762282	-0,191835221586189	-3,3216812793512	-0,661151728872028	-5,46345043131805	-17,8114005103644	-2,96001632496609	-7,07491776235202	0,0908232861202123	-1,96141557105739	-1,01130106794244	3,68761501270546	1,63644615309249	0,18899075941863	2,35572669296789	-3,87932548543904	-2,93798882338615	-9,67979028876562	-7,12528943326879	6,03304141789977	0,551781205613679	-1,31845166524181	5,20000741065132	4,5284662911763	-0,125882104481207	-1,45964655254011	-0,937987984037136	3,32493886532666	-2,64207149202502	2,36645574671229	0,513938835192675	1,42660358382909	-1,3428414060545	-1,0551108002096
	4	3,31485125380004	2,42775800265053	1,51423162124001	3,65487511831498	0,302288596586095	-1,09655611337166	3,26364909201448	-2,67714207889685	-6,79524923359077	-4,12749414241307	-2,23005752476729	-0,255147817836132	-0,788175696364306	-1,55241511570375	-0,194093471021915	0,687658041239501	2,29343116903055	-1,67969047784754	0,250034666126794	-10,3202000336128	-6,11552508903605	-5,35167970043494	-0,952692189415757	0,31214008038387	2,19072369745936	0,331740512112447	4,1457242964434	3,78638522072879	2,01694199630856	-2,26529573922608	0,203891195607866	-3,47031082540343	-2,09729246643428	1,39504644113185	1,4937780458331	0,828278019989284	-0,268733428695214	0,700626751080563	1,13704483783567	5,11568357116448	-1,80626133208489	0,0157641021919517	2,4573310944993	-0,156173738938378	1,73819132904646	2,639893906824	-1,84020216990893	0,547383022343183
	5	-3,99116486232606	-0,452680349681941	1,14228010683246	1,85707619632012	4,15347536314448	2,0404343137875	5,19578518605749	1,94000894209739	-12,1174336541867	-2,95219695568676	2,39601103520135	3,38394117716598	4,69923394841726	1,08046757836792	-0,273155454126027	-1,51164884227228	-1,62037837784601	2,21373953185002	3,85909763179552	-4,90877271197132	-2,15835055584694	-9,10070684677112	6,93716468002185	1,91239748525504	-0,0150707081011205	2,11585199222691	1,6623019852409	1,92180981782121	1,22163249298001	-0,282301535934039	3,90014999974483	-1,27013594692971	1,157104102007	6,55599791032046	5,36112880239989	0,0816935994766936	3,90217511483434	-0,884036093062605	-1,1851713450601	3,26873599247301	4,31791908098103	3,37633592303246	4,95962996485287	0,312591968298875	-0,514784140843403	3,13460317999352	2,27247032664673	0,977894592720077
	6	-0,0629960508586009	1,55620983774861	0,0165953075161269	-4,00970400340111	3,83229326584706	-1,76366884139361	-0,0847253027745865	0,340094182449775	-3,70890652704156	2,0837326945566	1,81138296899508	3,51452441269839	0,619352112262732	1,66730371942822	2,65105923685314	0,649245962785244	1,96636798710824	0,859889952043432	2,64052763657173	-4,17873718357168	-1,95029125130714	-11,4587113429798	-1,46287587756024	4,44913611169841	1,28087782422062	0,635486699531612	-0,629901384398636	-0,0146635130863615	1,21998225596872	4,55271211010495	1,06172763071709	2,87477723785378	1,7939664484702	-2,0896300249974	2,28412254781142	3,62283208172357	-0,15657012491647	-0,953108649128353	0,796169844290489	1,05829226952073	0,286197457580784	0,989551579155886	1,10095962344076	4,86691279585011	1,46622439580642	-1,68632206455686	2,59235692547463	3,05670421768491
	7	2,31173693593155	2,46061012022892	4,8024395570269	-1,15797687002396	-4,90930868956184	3,74604171224928	0,569606135677077	-0,0204649506440546	-4,40890480171493	-1,0015821509769	5,40532979251157	5,75769063464122	-2,04314427543613	2,39799497184003	0,926610182903005	2,11425558977999	2,8340507383009	3,96048735178374	5,7750150785223	-2,47391287647633	2,45960572879676	-0,502279468438701	2,75583708110571	2,5834656348311	-1,13099089447451	1,47079394445791	0,637566596681609	1,24661186185222	-1,82487423255498	5,13018240254451	-1,50043255273749	5,05005351409318	0,695300050528203	-2,89672824198078	0,47612884332375	1,92480742533735	-2,0503587258313	2,14072553665937	0,525815943991347	1,32412843825296	1,73113869706731	-2,79644640856577	4,37428328809438	-1,12870502579926	3,77520721868905	-1,10017659450432	1,31171531350356	-1,44899645124679
	8	2,91610540942247	4,54629711490907	-0,594822549849596	1,81603748342786	2,58273558210612	4,91363983719884	-4,2911257326009	8,38283389702792	4,89124832309017	-1,48752182185035	0,320613491264794	2,24341397875287	3,19041767477984	-1,02313271689127	1,23685073431761	3,79782066277494	5,00563161216905	4,69695631673903	-0,283092341104293	0,973287369808986	0,630131699409958	-7,28548020960034	3,82637965813183	2,13183103703341	2,89454820316178	-1,16861498258413	-1,93602443586906	2,18519894908104	-2,14050091835361	2,51204410058199	3,17622575196447	-0,825027747147033	4,07697863542398	2,38499550825827	-1,80347799803076	1,09810846712253	-1,01359225294345	0,358590698660919	2,98951209515235	-3,12496572399959	3,34599798317822	-3,06986823753687	-0,138983105905936	2,19479873867613	-0,095782375838553	-0,316936050161985	1,93630341197468	3,79202106255298
	9	0,398304569352149	1,35017199044478	-2,20605152943108	-0,517287872603447	-7,54332341150348	0,27846468497728	-5,676784040862	4,67266635171472	3,70434796766222	-3,07635482080741	-8,61925285416419	1,78299983484885	0,414240208164301	2,42851565251522	0,57282966843286	3,35665253090883	0,403449944130898	2,97872917074801	2,74589604243056	3,64296054049009	3,50607239319697	-5,09927085964955	-2,5921982502764	-1,11407182465427	2,66284894507999	-3,27513501388921	-0,336290337304035	-2,80392668631157	-2,21536691083656	3,88527025700205	1,78552277584095	1,48715663189842	-0,34337243987784	-1,28315636429579	3,46529405351339	-0,435851857729176	-2,45683156376163	-0,482264555671463	-0,494856059064205	-0,0211362700229074	2,22119806297405	0,197188059765722	-3,04286849175105	0,545797963770838	-2,25212463368825	-0,506733657277891	0,219813816038368	2,44615526464122
	10	0,132274642713583	-2,99430748944224	2,56581232869348	0,0428970779362317	-1,04500166744583	-2,79223731776028	12,4652747434707	-5,27189748665933	1,16262180239937	-3,27213353467232	-2,40289783835897	-2,89509281635219	2,71875044200988	2,86430653198431	4,39277821161659	-1,32078410242548	0,848445326559158	-0,0325275320155924	2,53730198450694	2,16280722606916	1,07388729506556	-3,16488922521239	0,0223270487476839	-1,42542505596111	-0,633851384412992	-0,133814297334993	-2,40364774197224	0,540564499999164	1,64347206093635	-0,880041577176598	0,909244634205606	5,32482802071263	-0,782881957501104	-5,67922007055358	2,47238607238523	1,19348418523668	-5,19957752685332	0,111524994030788	2,30293416408495	-1,49636408696915	-0,750190147792637	-1,1461195742836	-2,71085353576382	-3,63605816404652	0,420250396130086	-2,44354491895137	2,37043427791696	2,88658075385092
	11	0,760832613783805	2,68945640293168	0,284648303365429	3,48597852709236	-0,787968649865888	-2,16976074359854	-1,84883719021764	5,55461276101369	3,62902118410284	-4,05696286844113	-5,10728619520705	-3,21997508051572	-0,119142404052582	1,8878174282936	2,02103228221449	1,6323539571049	-0,0867560826623048	2,06101947272009	-0,147843685143016	5,12189593150333	3,76013033576783	2,17533672724403	1,16305984647215	-1,80770156548033	0,185691622403283	-2,82930506776393	-0,426103484570831	-5,76601077182067	1,57876249681294	2,13397123911682	0,911250417711017	1,09171865271219	5,84010023056408	-1,49723562603276	-0,266934670455612	-0,190824599357711	-0,814301812006761	-1,75889755277103	2,71323162201497	0,747394299924963	-0,835584076326541	3,28655149022143	0,244249665891402	-3,69626372376842	-1,16619153060128	-0,544174237679272	-0,19360691172642	-4,41544262076877
	12	1,23590886449574	2,00516857255161	1,74163311939674	1,64864356305407	0,793268383706163	-2,58442721662504	-0,727488250551687	-0,171168221359949	4,43989874744784	-3,50694881275649	-5,85101529106669	-7,76627912684035	2,15690419529938	1,32121886185087	-1,68980942486405	0,674503488518894	-3,74992873537894	-0,561059579719313	-1,48687187787391	2,65181475197505	3,87061437196189	1,21600437333791	0,285785202798706	0,0974372964878967	-0,772329719436584	-1,49995065590656	1,49574427022299	0,822921896812204	-1,15986773353006	0,0223707274208209	1,55237377243157	4,1773245382069	4,06786257261319	3,69315938431191	-1,03689432956435	1,10198198204625	-2,52966444342337	-0,962106371898244	0,84114523678636	-0,629842168633786	-4,94649844936066	-0,164558539343034	-2,27525105453515	4,15971681062592	-3,41433058467555	0,680256001535781	1,02837773270358	-2,35145298423276
	13	1,55597490937726	2,21783244828657	2,87228358088987	0,664918384899011	1,2682594002622	-2,49445053614772	-6,81904468153562	-0,505211296147536	5,4881335603468	-4,43681624608462	-5,10388555125473	-1,81909410344861	-2,40367165306452	0,157304875973296	0,55837104031707	2,09985385764912	-4,07310328606809	-1,59085213959452	1,25014214277007	-0,655032486835353	5,53294287201152	2,16932071139081	3,04003016823071	-2,80469235710643	1,24580798280113	0,0353463105234368	0,603777311273461	-1,7649573674671	-1,51493045331608	-0,118025526580823	-0,960779369462216	2,24466264991088	1,73372421619206	-0,111693470219052	2,57060737855409	0,0699670996095847	3,38717316295288	-1,41167447117368	-3,35096583645782	-0,960726896921642	-2,44336698002644	-1,49091678910054	0,104073389067253	4,38534450835323	-2,2697812556421	4,20132748329797	-2,16040191606544	-1,95891579001
	14	3,13529202340351	0,743372557059956	11,6691576176017	2,25882592492917	1,98616707904148	-2,91446320747173	-8,46885800774635	-2,4728537011224	4,66823788353804	2,32137085344903	3,58611897888522	8,60786360658767	7,75136862780255	-0,104954809304218	-1,45083506513265	-2,40443541702325	1,28282579339111	1,7468437566954	-2,62702342283956	3,62386495870169	1,33682636335743	-1,90042913943216	1,79338215929283	5,97612775427524	12,4608662152723	-1,78304978371307	-4,14398119357702	-1,28168013486311	-5,03395817519777	-1,80518052346633	2,07798235401651	-1,42385747747585	5,42942526213483	-0,652790804632787	10,6227674365155	4,33644293016778	7,59085029540211	-1,88851356633904	-1,60804904864017	-4,51210327613308	-3,24818469695674	0,614834828666972	-1,15401875809994	6,7101037661073	7,94592708305845	1,57539372083329	-3,18360705419309	-1,30762535607755
	15	13,4969569352893	9,73390031571307	21,2790071470226	2,59554147792051	1,11018006717222	0,781562612834023	-9,44713992288462	0,149546717988414	0,789524921789507	2,54929294004933	5,24794138671496	16,0668121045965	20,5815629286344	-1,55530057952956	-2,29216253802269	-2,7515506902846	-0,24756199792364	1,15167555699099	2,24132192633124	3,55610882563496	3,52846967556115	3,96090303622213	17,3824590495842	12,5487941024367	21,155580532487	-1,35019364815344	-1,88824321790889	-1,78703883513708	3,35850724499278	-0,0419870452942632	-4,22369174260484	-0,911236322427612	2,92626059573468	-3,18274791001522	18,1029572365496	15,8368349611496	21,3184007521895	-0,783154200687477	-3,39045473390479	-1,26589478908045	-4,21344166910831	1,30577003933286	-2,83315186212349	18,2276390688376	11,8678174838146	9,41426662643698	-2,00546750754529	-2,13984201568883
	16	26,4524387895426	26,0612740180659	42,9073890967484	1,8884807537479	4,43509383696028	1,54054062374462	-6,8706330138948	-0,331403976696038	0,458741460644887	3,70697840424418	0,553629582093436	39,8004671796798	39,1766552693393	-3,53831229624529	1,00220581221811	-0,491422672707813	3,74373804972538	4,38735237415312	3,89612411814278	4,67662001578037	3,69892074593781	4,36101774261897	36,2499984003498	34,3209257173426	44,798604878953	1,65717505558132	-3,69412564249251	-1,20846256252025	5,61309788762355	0,227079707291068	-0,80699218317568	3,89418698813643	-1,88617540788027	-0,976635660389093	42,1621130049998	32,5250224919546	52,0630676526539	-0,212593112352351	-0,598685313429996	-4,67846711230095	4,71928258515163	3,10504134402572	-0,656343050421128	32,377135698965	35,599872365638	34,9840313526211	-2,38289227719361	-4,79665359427872
	17	65,3012545169609	56,1751000805161	80,7302829059572	-0,497610640578841	3,11387591220773	6,16359358612863	10,586729809138	-1,75953940365389	-3,46931325629657	-1,85554407002655	-3,97507505233125	84,5159618397952	79,567763088779	0,151516941251884	2,45561283193956	1,01364815177794	9,29860481539436	10,554334922158	12,3933677266505	5,9960852872141	1,26869749231537	7,1938674594544	79,8658386576785	73,5634743063415	92,4016668179638	-0,847102296938829	-2,40927494045036	0,263818611950683	9,13006935199701	5,21186536608275	3,50808358498034	0,646695043119962	0,0130772918473667	3,87682913666731	89,7627635888357	72,416756430177	103,610938068399	-2,15617419099908	-0,430111776634021	-0,158876163345667	6,17720643035545	7,5329941976056	8,85248778901087	72,2370790323239	69,0367636354649	67,996021851764	-0,0491455682758897	-2,26289965058186
	18	127,533993253321	119,279644753524	156,025303961835	-2,01795194052784	8,32112756215065	14,0311073873959	15,4645546941019	3,58786589077499	2,48180252955854	-1,29075772702254	-0,87005901926841	166,739594334463	152,6554879213	3,21397753797919	-0,151836489542347	1,26492076028308	20,745086369569	26,094621624874	25,6562864693874	3,6398932486477	2,0081013564818	11,5741107949575	151,826723909998	146,469954127132	175,264104328614	-0,0165863746747164	4,55312477769348	2,90336413847854	18,0203235744584	16,991578087247	19,0509279960024	4,81888575260427	-0,445186074003686	4,53520727007708	172,873470820125	129,570437867181	200,618228814736	1,48685104708056	2,56311670373225	2,30600665782595	17,6237887728639	26,1481546306909	21,1740872961195	142,832844119311	137,660339930961	136,598832140293	-1,47989101226585	2,70495017518488
	19	232,968426352696	217,576761159036	269,483604134141	1,14790180059435	13,1012311374825	24,4092361886546	21,9784432011647	15,7159251127837	-3,84650826490179	5,12926523756869	2,32527162015822	295,0360392404	269,662469855449	7,83123686173849	10,8778009812404	2,94554294031605	48,8190123682357	56,4981697165454	55,9052917107356	6,0131578824512	1,57664123197173	5,49924882955929	273,989951101047	261,604911791554	309,671460638048	6,5601150934217	7,61724136534804	5,47312001734554	38,9593011259831	38,6554317589303	37,5096919635334	1,87285460344219	-1,3090637274222	-2,2519556790453	299,647569880257	238,701021567776	345,688479319101	7,00296176281199	3,51076663826279	9,09677508977666	47,3935332669398	46,2400735768065	47,8144825971849	251,448306828921	251,256204328184	247,297746451222	7,53399784038902	8,40977442614349
	20	366,275000988917	350,258421716286	421,494203868117	3,27035320949744	20,6760846852167	48,8189708126774	35,1117165506325	26,5726504483382	-5,24690752538027	1,80349205491848	0,362841926393685	460,481467784834	417,769447070882	16,9706747750001	24,1167611149585	14,2485348170862	101,207076953463	111,587702427601	113,991842540021	4,82938614781506	-3,01388124182859	13,1280832689608	440,835796428448	421,816254383915	498,191144521624	15,7453349168713	17,3472696201607	22,477395299506	79,1367267627443	83,3109777818104	86,8467991623484	-0,384611034106001	-2,1055211955163	2,65195410143633	472,50495787314	385,94217157405	538,618691466025	21,2826568427959	15,8227253898385	26,7623160233211	99,4939016759104	102,168407870879	94,2495328656	408,889568149807	408,56278611104	405,350905589578	15,058508317617	16,0299954444258
	21	510,220680802774	492,462728756004	591,828558988618	18,4205379668992	36,1716623336624	99,7415471445852	70,6886377486539	57,1464077159349	-2,27297234373009	7,36036129877266	-2,49239674367345	630,072332237302	566,546388972095	43,7499434260685	42,64676646927	33,4401987179158	189,071023275686	222,413024043065	221,735318508348	0,796901590259495	2,02362242356958	10,1888381722574	618,995064571202	591,110488441811	692,487950144366	36,5524935816038	43,8580871112254	40,7910951596255	153,231187137825	167,839033667603	168,536043458772	1,44657141473544	-4,05430408857137	0,0696720873338563	643,829420961265	544,448756130669	721,732058109195	41,7433517276427	44,5920730919024	49,8774344222174	191,546097810994	197,18336765903	186,703500197448	591,909029061285	586,179858770856	574,977343653135	37,4776818972518	36,8041559043545
	22	637,628512176219	616,807029221634	745,875341260132	45,2992088532819	53,9596816457865	189,017075754276	152,724839288252	119,510946719519	-8,77052630384742	6,28928635150487	1,73464991993069	777,017512946399	693,785554223731	95,2629298888833	90,9063325123689	74,9999412601292	333,545912556747	390,270300756919	394,905367092659	8,28843804250528	1,66771765425574	3,14987076207626	773,652667737061	738,497695296854	861,54445058341	71,8390112798384	82,5889063384984	82,6435396583106	279,513740724207	307,8734736401	313,808478997254	-1,06205525119458	0,974325584587859	4,90462572655815	794,330575212818	683,281331124059	879,651948529301	88,718182505334	93,248604230806	103,573410303983	338,880476983665	357,485229286325	339,134397796143	752,721935400537	745,655813706144	725,532861230545	82,2180743574299	74,0805431959293
	23	740,478837811537	715,768082005893	873,072219364218	85,356159448771	95,3461391980791	327,025753002094	271,415700672796	209,925930066199	11,4766495379963	6,81072885018966	10,2192555572328	894,630705998566	793,391050228731	177,076208927007	168,190759777528	154,350567480237	526,51062486051	613,829482573884	618,619278348091	2,36969732272064	-1,96758203962236	4,16785804307665	896,576880264618	855,381897998258	994,756254297118	142,661106084845	166,991346681123	164,7847147335	468,478120809373	525,484189598175	534,581889382492	-4,39251163778999	1,21130711170372	1,83035146211068	912,260319275443	795,681665291579	1004,8806459595	177,711173739885	171,456950249016	196,090281338678	535,895028133085	588,095779361625	552,833325443409	884,743146725742	876,260309449219	847,556020069519	157,633977693548	146,385004061015
	24	817,040566863748	790,215090840858	969,443747939236	162,790511807619	174,674000065765	520,735564173353	429,987907547551	428,30679386129	10,0092981328162	5,77141048729618	4,15087232414953	982,787779885757	866,634736657864	312,472059057971	301,566921030884	277,829779270337	675,209671925502	804,676285740304	812,129022896068	6,90180457637553	-1,02073057494727	2,53619406501639	987,635631573824	940,665564714724	1096,46828696396	256,202568017552	295,658838811093	297,900030526627	658,508289367913	751,750525353018	789,456544190363	1,52884345124403	-2,26145422598393	-3,50677470816618	1000,84485939591	881,094909311448	1097,72596010768	313,12942225282	308,57066952553	341,6430740337	697,558883607642	796,324029185342	761,272743292603	986,665274409187	973,444949519749	936,282251766822	285,458670107204	269,385071401042
	25	873,840157009669	846,130206743281	1039,48556094847	289,853213722201	299,529438592441	670,157712189869	593,695369119674	599,847776100339	4,66311376678004	-0,268592370975966	2,14932316152181	1050,04382545395	921,697620436478	498,812221232801	493,86617002335	475,859006010168	790,926651930741	949,949032684506	956,632636033869	2,2671581830873	0,0935009529321178	1,16822533120148	1055,26502058122	1005,99533171999	1173,42423810683	427,166171094679	481,339203486812	499,708843260361	807,626486109518	933,656153607881	995,653360145067	0,612867133766031	-1,3379359049427	1,48974832390741	1064,8311037417	946,609598024036	1169,56072459565	509,296078664938	501,053958509741	554,702462240371	823,723128303724	962,350879599163	923,791521970108	1064,92521595788	1046,60548820497	1004,21121211876	464,44342265532	451,543006406451
	26	917,875020521342	887,690841587492	1091,66960448962	466,053942663042	475,8977633206	791,423256016645	731,430644394474	741,807547741728	-0,604381225559337	1,81175896060586	-0,0853095002789814	1100,06737809891	964,292581555359	709,559279291617	718,117641439473	700,534110163208	871,789575645469	1052,61151561037	1058,02068351589	-1,74493595673812	-1,15319162787955	5,05670647950137	1104,50955855611	1054,52833395682	1231,32967550642	641,509059713072	699,776251490538	744,581892708157	912,011247406399	1062,72527708011	1143,50565542683	-4,95507233513035	0,0767191550776261	2,70655836880087	1112,63115891323	993,138013880778	1222,99152316134	724,101003184894	733,978675967283	765,17019484506	912,685989602818	1075,78620225852	1037,45302235943	1122,72584461298	1102,48146101066	1055,90646105706	679,444205526492	681,934141876341
	27	952,146462240789	921,446649953165	1134,15781544801	657,880021370612	668,639128516085	881,24219130655	831,044008645427	841,427114326894	3,55497698470572	6,23851068131353	5,73331004678448	1141,65129747635	996,14309777085	887,128647851068	915,990457998218	901,048436935867	931,629569747323	1131,19185641586	1132,70556719576	1,87886259623428	-2,12217193583319	6,01381531225024	1141,0426096681	1094,4711580852	1274,58606924692	835,099140479436	894,506567476383	964,949090147444	986,964000951972	1154,61730031306	1245,90538592862	-0,0341569028119011	-0,0969985376073055	4,69575059174849	1150,32430510366	1030,99220577218	1264,26109204889	911,303488686068	938,743890580038	952,779274927451	980,012063785171	1160,72071060536	1119,83390937606	1167,89060433487	1147,45870523063	1096,19644676846	869,014055203162	894,270863711189
	28	980,766514082757	947,817280124259	1168,0351814081	822,925437440313	834,623039040523	948,714365809791	899,209288585975	898,099966794668	18,3556602886943	5,55564287005245	2,01730825013738	1173,39634405789	1022,40372266315	1021,7363395918	1071,57878335704	1061,53689308867	981,10574813409	1195,9813214394	1193,44138314739	-1,01565203425616	-0,78091649100179	4,51567216389958	1170,79957527149	1122,39316079457	1309,64234189211	991,405550754313	1048,46972361576	1141,19832836046	1047,13736730405	1224,21504296503	1325,33904925286	-0,293818393568927	4,45063221544979	18,0929236683551	1179,0574735567	1058,88619638644	1296,28370184232	1053,83201029935	1097,88917694604	1093,3876257295	1035,14383207738	1229,18166305127	1186,73459167029	1203,29787719655	1180,93950673345	1126,89287731163	1016,55725566116	1066,34267403256
	29	1002,13663255024	971,977940133004	1196,92358412339	949,042676343887	960,490820343133	1002,15195627068	947,39284506617	937,354565649046	11,6022391648412	3,43966057331954	5,15673454885382	1201,02260467214	1040,88736946426	1118,43508547488	1181,14795358376	1173,46852603314	1018,76105377722	1247,53918444143	1241,24231918224	1,96721710735483	-1,43412011538112	9,05643039193637	1196,2676569597	1144,11937164388	1337,4312595883	1099,15386130929	1157,37755934422	1265,4475230786	1094,62911791566	1281,42723304644	1386,55151500903	0,375054881271808	3,16264625503663	41,7606192709895	1202,17177889944	1082,43086176332	1322,29279699279	1152,61128076324	1211,64114149073	1190,88371694134	1079,30204369823	1282,79995370609	1238,74813581142	1230,8500955178	1205,90580834443	1150,40531143588	1119,27903920822	1186,8144714129
	30	1021,63473550809	990,705134763693	1218,13593291474	1037,76311923496	1047,33417490804	1041,51887012565	985,221788315666	966,905833221732	8,65363444972763	4,06010803379786	2,90692669752661	1221,24110205934	1057,63753745786	1191,7790520347	1258,88378402471	1253,60396667986	1049,66045820945	1289,36681908034	1279,90497920355	-0,0167300781804443	4,37822578350688	3,54975896314727	1218,24002809186	1159,89043161354	1359,66271836498	1175,3890640784	1233,14258173312	1352,35351514609	1131,42779829102	1324,25098984867	1434,56591104096	7,76690663168665	10,5165417588937	77,9644505238939	1219,51749779198	1099,14236646589	1343,64783438753	1221,63403867197	1290,14942760015	1260,71235410301	1114,49456589787	1322,7196283208	1280,59653028223	1250,81935344345	1225,8486351984	1171,354458296	1190,56675238478	1269,11902993062
	31	1034,82697055579	1006,78757507511	1235,00346348391	1100,5734103714	1109,82370388836	1075,42249190343	1019,81146113551	1054,222400535	5,9145637063466	6,47838574991056	4,54116448209606	1239,34781454105	1069,9370132591	1250,92480410135	1313,92903266201	1310,8901012829	1073,71852427806	1320,26303347684	1313,71298564092	3,72180730870605	18,7941975884019	-2,19861151205669	1235,72432831393	1174,35025598275	1377,30503006487	1232,04642333022	1289,78211247911	1415,4717722255	1162,80238893216	1360,40486738693	1474,37809675296	20,130433703418	20,6608216377313	159,18975972615	1233,93287036037	1113,07787290241	1361,53340552519	1274,53670938018	1348,76658792801	1313,99474251053	1144,09301686808	1355,89575097162	1312,85596620918	1270,11691966074	1243,89898881277	1186,26578464713	1242,13341844304	1329,77182716648
	32	1044,37791826981	1017,61386751934	1245,72125702607	1148,25663183185	1156,94835680892	1102,80701122782	1050,7924315238	1121,30312274021	6,83508121606474	1,36201684257639	0,657258060609365	1248,98150928312	1080,9986560919	1297,47810160085	1358,95754206765	1353,38467470324	1094,05126420345	1346,70839017125	1340,67630618004	-2,61639351372969	43,2570407860671	2,17963612782569	1246,89519703522	1187,58270048783	1391,16271965324	1277,86593262247	1333,59198758126	1465,45622559222	1187,51143391938	1386,52150412932	1506,69508752753	48,0876576772826	41,026157883126	278,905898763124	1245,06320878542	1125,50904592015	1375,83632594686	1313,77807495091	1392,04925723042	1354,45343277545	1165,36357983234	1383,28290266879	1338,07990942947	1286,98062701955	1258,85531668122	1199,96417519943	1283,31493928532	1379,68024921063
	33	1051,39309879711	1026,02235097188	1252,51728006008	1186,93283435017	1193,80090143212	1125,25042394712	1081,25792080794	1181,97064670716	6,44673821980132	4,07171894949306	-2,21992356883493	1254,2296528614	1088,68476317379	1334,81615436252	1393,47757318951	1386,80641433466	1111,3483459059	1368,40228039095	1361,26200976645	2,30204018247514	80,4056356597953	5,0463801856713	1256,50513416115	1197,3324202525	1404,45804041125	1312,11809420201	1367,04670873911	1502,81911417549	1208,42953918164	1407,70208123891	1531,18170133009	99,204438405935	93,6509704715231	430,385014745253	1255,35215116973	1136,17487395371	1388,30658468053	1346,62707845938	1427,51970546887	1385,98236584011	1182,59657709486	1405,91268877115	1358,76273555808	1300,84541691658	1271,16002703154	1209,70087164145	1314,79238204186	1418,14844856254
	34	1058,05951828885	1033,1594277678	1258,93373828401	1217,06110198021	1221,21077095898	1147,86797980239	1104,46539362202	1174,25150594334	4,95421062320474	5,84821612138921	6,19537225969907	1256,97970393273	1097,44932416797	1364,582241251	1421,92916855136	1415,13791526827	1126,09547231129	1388,10715659434	1381,18840771362	1,1669557037485	155,834944998053	-1,21326719542458	1264,80277314653	1207,15801689172	1415,37729119442	1339,27291293705	1391,35773918864	1535,05364641419	1224,26099584564	1425,38223302556	1551,76301580784	192,544121810563	178,879307526498	535,969874736496	1262,18972395486	1143,4401238453	1398,14485025643	1372,80649827869	1455,58773498186	1412,10900167423	1196,60466943568	1422,73816575987	1376,16085485681	1308,52456078486	1278,33514670233	1218,95406403295	1340,81917326212	1447,31197631268
	35	1068,04533282574	1038,77489940001	1265,91255700807	1243,09096784173	1243,82423139259	1164,77063714788	1164,67573990289	1163,81464879062	3,32769662487954	-0,0713068951658897	-1,53024846057042	1261,49142484341	1103,45929992555	1390,29940651296	1443,69031171392	1439,59850918927	1138,63618607871	1403,66595345802	1396,69025736002	5,72539516105553	275,545945702616	0,594270420473549	1272,18653510672	1212,15851763915	1424,03116879711	1363,68397940223	1411,12647853737	1560,15749566527	1235,48930156558	1438,47947853028	1569,40323555978	339,98150224704	311,732357141624	623,413362959067	1266,55115061716	1149,42701187741	1405,76303585353	1396,54871294271	1478,18623741706	1433,00432690694	1209,64863411257	1436,76851989019	1390,85650817821	1313,31291905619	1286,53385119668	1225,93232925936	1361,5162874483	1470,94688389258
	36	1072,69564753653	1046,1903918884	1275,66746414824	1261,82022548033	1261,99968789363	1182,7270961892	1209,74741058106	1157,83416542539	3,17635348918111	-0,547286607691603	-0,809651029911947	1269,01734913425	1109,95567884924	1411,837216385	1461,75915586152	1457,22611321152	1149,90684209258	1416,75153090595	1412,67432401639	-3,62396790895218	443,42641175013	2,66169318898892	1276,83206459655	1216,45273200492	1429,72189743735	1383,9014247537	1427,66939067282	1582,66964712842	1243,87272104856	1451,88589069078	1583,38636087572	514,33899847865	452,382101792311	695,796486506857	1268,56731788906	1154,7049607141	1412,35468429898	1414,87675266229	1498,32947944975	1449,96542778334	1221,40759904299	1448,3922684502	1403,4840842878	1318,54098208789	1293,17545647544	1230,73401144114	1380,43293712485	1490,81077472693
	37	1075,38792116323	1051,33685834024	1284,55712995101	1278,80308999809	1277,1517972961	1194,46820692018	1254,67182319741	1158,17377130955	-3,73585616923856	1,10468777269489	-3,35128395934044	1276,40021879119	1113,36619087023	1429,64119262379	1477,09268975744	1471,03862306559	1160,69081686966	1426,27084006737	1424,84053736852	-0,604109391102156	623,858849262323	-4,86932581561678	1279,17703012331	1218,50568467923	1433,94019120752	1400,3400266405	1444,50016764312	1597,87798417512	1249,54606049646	1463,59961929475	1593,13485402371	636,06849700422	546,907571125787	757,234634653854	1270,75235417287	1161,35309667315	1418,55008079826	1431,78735643574	1515,6069426238	1463,74260896032	1230,6727074549	1459,67607939747	1414,87328869375	1323,32899664032	1300,68046137763	1235,10534309874	1396,60403281781	1509,75870002897
	38	1075,19633878847	1054,62856330152	1290,39136034287	1290,00109032311	1291,32217942505	1207,08384861362	1270,68249705974	1165,34911965112	-3,07723139014342	-2,30274768206027	-4,05223947000877	1282,98377019495	1117,36965115913	1442,41622661167	1490,71038124538	1481,53519084712	1171,86793966954	1434,51363535737	1435,71799315586	-2,63013507119695	773,963028577227	-2,05517004068952	1283,51829455151	1221,12091530547	1440,41550341541	1413,31152712273	1458,55106708409	1613,81550131161	1259,05128001825	1474,62223695709	1600,28277249255	738,891281435912	624,419086774816	809,852130586517	1274,13123607889	1166,16371795162	1423,4171773431	1444,74432273338	1530,97813098941	1474,84843584506	1238,81689426876	1468,64796207187	1424,95588070118	1328,8524557945	1304,73346055253	1240,04038265941	1408,82280286166	1525,48568249442
	39	1075,02030081822	1056,31530063671	1295,6840356141	1302,13773505346	1302,0306861981	1215,45868648542	1291,37923955787	1170,87414936832	-0,732450484039418	0,262615375057067	0,992058955107495	1287,18671342357	1121,14484830223	1456,13766943371	1500,87917198749	1490,53076740433	1178,08887770463	1441,46745299058	1445,28282126485	-0,931703943969296	884,51586666224	-0,499175508410644	1287,37280147121	1223,69370441654	1444,6047239882	1424,35739815919	1471,45486441108	1625,85933878242	1266,53502868327	1481,47493537905	1610,782948874	818,830289623031	685,536454195757	850,97819090295	1275,1988703933	1166,50842270155	1428,48534218302	1455,23293828246	1541,15531918831	1483,26322406707	1245,72465039649	1478,98198730496	1431,92058384165	1330,61773167967	1306,85816498991	1244,23924770873	1418,84027176903	1537,51493093018
	40	1078,81797755925	1058,69987958194	1299,00294312665	1312,55773848247	1310,36512314956	1223,47596720334	1307,17295454827	1174,06594010301	-3,88137287978043	-3,13089776903962	-0,532587809642337	1290,89609862178	1121,78147973061	1467,20850667693	1510,14094249005	1500,34553171279	1182,3520685835	1448,84851343736	1452,33676604823	-2,66177779809004	957,464355371557	-0,0644653542076412	1290,7126254266	1224,18098597394	1447,46327226864	1434,43265151034	1480,82967877614	1637,52100895253	1274,75810808176	1488,75068412194	1619,42378214752	886,923514945136	740,047309901221	886,778311181323	1274,91360123051	1168,19155382292	1430,54483127641	1461,2851942858	1549,47859149182	1492,23248022053	1252,31134452347	1486,45163894603	1437,97475981894	1331,84162082692	1309,38542142051	1247,35930849799	1424,66068690525	1546,86572176642
	41	1089,50444028773	1061,20796477162	1303,43931306533	1321,42612903275	1317,12319692846	1229,01760702947	1300,56852480881	1184,96661108896	-5,06770094676176	-1,49935196813976	2,54400423804782	1293,72612487456	1124,25542773882	1477,05612047225	1518,30976811171	1507,87052963764	1183,90089474531	1453,90932742494	1459,66790413429	4,03503210624922	1012,51414307097	-2,12073925165032	1290,22329698197	1226,72672110448	1447,16725658089	1440,0584407515	1487,83502348947	1644,05921317643	1278,25126324931	1492,36996765828	1626,82485900123	946,468223119825	787,058888066989	914,928644148208	1273,00817323621	1168,97471226234	1432,15607967264	1467,5458944148	1556,35226128407	1500,08417665356	1258,32801488049	1494,51338364871	1444,97615025464	1331,75427397245	1310,54461196099	1246,95419617558	1430,20836630966	1553,05497955579
	42	1099,92891985164	1062,24193212686	1306,40021221402	1326,1581380011	1322,69571671294	1233,96151665679	1290,32691597435	1190,97583442563	-3,10363016443262	-1,92309228302702	1,9445050281347	1293,62660640995	1123,03067445626	1485,21641769899	1525,63920283786	1515,40223346965	1188,69030553087	1458,31154626296	1463,76491853997	-1,24299520662862	1053,59603887414	-0,700601633319366	1288,491919664	1227,71582919088	1446,28857211971	1446,85504929825	1493,90141472704	1650,86333398762	1283,27916133924	1496,66388009854	1630,46311788751	997,380262640804	823,200377693264	941,359471067843	1273,01590801282	1172,37614322197	1432,67628738808	1472,31476736111	1563,53286384781	1508,82556162421	1262,93181694683	1498,44595717178	1451,06685337458	1333,15579462174	1312,64572067104	1247,47998908948	1434,78642467172	1559,06404031283
	43	1106,16548006414	1062,50533270566	1308,20580364041	1329,95691469221	1328,61059982795	1238,97170724291	1281,47538117515	1195,06798210992	-11,0305616713295	-6,21772014976705	-2,54046474599136	1294,13517483777	1124,73011455444	1490,22688515255	1531,47922558596	1518,38108987147	1190,93463554986	1460,48687284282	1469,79316406783	-3,35282552443869	1087,70654131732	-2,57556251290725	1288,09727422837	1228,87397954205	1446,26796656169	1451,70483182143	1499,14420767564	1656,73165094724	1287,74498630827	1498,77247089322	1634,06152772442	1040,45056104453	854,216825265572	962,311794619027	1273,34265090209	1172,64349202505	1434,00168273932	1477,56172129147	1569,51714068508	1514,89830364749	1267,53985583129	1502,74652449804	1456,38101971495	1332,99514470545	1312,08793399955	1247,38614431628	1439,9468471943	1565,39250251971
	44	1102,28620503728	1063,92453486505	1309,58163337952	1332,10202745631	1332,14682598474	1247,36334969225	1277,29569418895	1195,36360861285	-11,8498822938964	-3,30659583904117	0,835239770980024	1294,72576330999	1124,13511365279	1496,09532296196	1537,20139644472	1522,93348802826	1193,51127791162	1462,12400439823	1473,71069465051	-3,22636595979475	1115,34789857907	-5,56864960834537	1289,71518732936	1226,53712732534	1447,92218852178	1456,47783451872	1503,1903481726	1664,42670515038	1290,29339577722	1503,19623982251	1637,38978122793	1077,60153206257	882,206227448531	981,427918946631	1271,61287978268	1171,27624797647	1435,63541529032	1481,01904875509	1573,89983730312	1519,45369592292	1271,85379571354	1505,36636435272	1458,70748372468	1333,81656895299	1312,68020503696	1248,22740569559	1444,66876389541	1571,60252253568
	45	1101,41840257476	1063,81893389181	1309,44596836676	1335,54829901808	1335,7383880038	1253,34621871331	1280,37854739459	1195,98458587769	-5,17941803803296	-11,3790746507871	-7,4574697248554	1295,93401819729	1123,40708992786	1500,25684996317	1542,80105057215	1525,46781846644	1195,1941960868	1463,15681545967	1479,04528577238	-6,11162406961375	1140,57292502334	-7,63312735026193	1290,50503994822	1225,91095008101	1449,02142069942	1461,3891996279	1508,54113714105	1670,22249068614	1294,19002248712	1506,65664016528	1642,68144640269	1111,44849928024	907,0165795795	996,090334874999	1267,6641713264	1169,80373302889	1436,55815992175	1484,96452667968	1578,63551629976	1522,8406866957	1275,6984272737	1507,41413405619	1461,13361218993	1334,55237515855	1311,18080470073	1248,92430446482	1448,05813647422	1577,40918260568
	46	1102,2815163236	1061,78619921317	1310,30283755895	1339,76727384352	1338,69289966424	1255,80009474003	1284,59062173863	1197,83452607306	-8,75505228361317	-5,39871827940124	-3,43848927481349	1294,1613323995	1119,92664820653	1506,30961564171	1547,75237561791	1528,14117171152	1198,4109844687	1465,53958219027	1482,1758434781	-4,90705671911792	1163,55272353772	-10,4243012497745	1288,58661717133	1224,47970014814	1447,93223366813	1468,31237657131	1515,78105108997	1675,08476337323	1299,12118794293	1508,90317642052	1649,11157721045	1142,88652707851	925,132036805854	1014,25950830071	1263,04623293776	1169,51022071736	1438,15741363772	1489,11183783878	1583,99594076748	1526,48627076027	1278,53507185938	1508,43623700816	1464,24392801006	1336,23716721323	1309,32486706382	1249,36093523448	1452,15308805902	1581,99802581133
[truncated: 28 more columns]
