# Supplementary material for: Dataset of NMR-spectra pyrrolyl- and indolylazines and evidence of their ability to induce heat shock genes expression in human neurons
Source: Data Brief. 2021 Nov 12;39:107562. doi: 10.1016/j.dib.2021.107562 (PMC8605230; doi:10.1016/j.dib.2021.107562)
Supplement: Supplementary file 1 [file mmc1.zip › Data in brief/RT-PCR/Hsp90 and Hsp70 expression PQ29 PQ47/Hsp90 and Hsp70 expression PQ29 PQ47 - Quantification Cq Results_0.csv]

	Well	Fluor	Target	Content	Sample	Biological Set Name	Cq	Cq Mean	Cq Std. Dev	Starting Quantity (SQ)	Log Starting Quantity	SQ Mean	SQ Std. Dev	Set Point	Well Note
	A01	SYBR	GAPDH	Unkn	control		18,6371215105694	18,6371215105694	0	íå ÷èñëî	íå ÷èñëî	íå ÷èñëî	0	70
	A02	SYBR	GAPDH	Unkn	control		18,7673561192876	18,7673561192876	0	íå ÷èñëî	íå ÷èñëî	íå ÷èñëî	0	70
	A03	SYBR	GAPDH	Unkn	control		18,3409467135947	18,3409467135947	0	íå ÷èñëî	íå ÷èñëî	íå ÷èñëî	0	70
	A04	SYBR	HSP70	Unkn	control		24,2511990241594	24,2511990241594	0	íå ÷èñëî	íå ÷èñëî	íå ÷èñëî	0	70
	A06	SYBR	HSP70	Unkn	control		24,1604618806058	24,1604618806058	0	íå ÷èñëî	íå ÷èñëî	íå ÷èñëî	0	70
	A07	SYBR	HSP90	Unkn	control		22,0412398908159	22,0412398908159	0	íå ÷èñëî	íå ÷èñëî	íå ÷èñëî	0	70
	A08	SYBR	HSP90	Unkn	control		22,3537230984562	22,3537230984562	0	íå ÷èñëî	íå ÷èñëî	íå ÷èñëî	0	70
	A09	SYBR	HSP90	Unkn	control		22,8316939187808	22,8316939187808	0	íå ÷èñëî	íå ÷èñëî	íå ÷èñëî	0	70
	A10	SYBR	GAPDH	Neg Ctrl			íå ÷èñëî	0	0	íå ÷èñëî	íå ÷èñëî	0	0	70
	A11	SYBR	GAPDH	Neg Ctrl			íå ÷èñëî	0	0	íå ÷èñëî	íå ÷èñëî	0	0	70
	A12	SYBR	GAPDH	Neg Ctrl			íå ÷èñëî	0	0	íå ÷èñëî	íå ÷èñëî	0	0	70
	B01	SYBR	GAPDH	Unkn	heat shock		18,2180024880788	18,2180024880788	0	íå ÷èñëî	íå ÷èñëî	íå ÷èñëî	0	70
	B02	SYBR	GAPDH	Unkn	heat shock		18,3594063355808	18,3594063355808	0	íå ÷èñëî	íå ÷èñëî	íå ÷èñëî	0	70
	B04	SYBR	HSP70	Unkn	heat shock		23,130227991416	23,130227991416	0	íå ÷èñëî	íå ÷èñëî	íå ÷èñëî	0	70
	B05	SYBR	HSP70	Unkn	heat shock		23,1988194780004	23,1988194780004	0	íå ÷èñëî	íå ÷èñëî	íå ÷èñëî	0	70
	B06	SYBR	HSP70	Unkn	heat shock		23,3268402063012	23,3268402063012	0	íå ÷èñëî	íå ÷èñëî	íå ÷èñëî	0	70
	B07	SYBR	HSP90	Unkn	heat shock		21,0390207273249	21,0390207273249	0	íå ÷èñëî	íå ÷èñëî	íå ÷èñëî	0	70
	B08	SYBR	HSP90	Unkn	heat shock		20,7500166468854	20,7500166468854	0	íå ÷èñëî	íå ÷èñëî	íå ÷èñëî	0	70
	B09	SYBR	HSP90	Unkn	heat shock		20,7491562275133	20,7491562275133	0	íå ÷èñëî	íå ÷èñëî	íå ÷èñëî	0	70
	B10	SYBR	HSP70	Neg Ctrl			íå ÷èñëî	0	0	íå ÷èñëî	íå ÷èñëî	0	0	70
	B11	SYBR	HSP70	Neg Ctrl			34,3247286657766	34,3247286657766	0	íå ÷èñëî	íå ÷èñëî	íå ÷èñëî	0	70
	B12	SYBR	HSP70	Neg Ctrl			íå ÷èñëî	0	0	íå ÷èñëî	íå ÷èñëî	0	0	70
	C01	SYBR	GAPDH	Unkn	kd29 0.2 mkM		18,3510206435408	18,3510206435408	0	íå ÷èñëî	íå ÷èñëî	íå ÷èñëî	0	70
	C02	SYBR	GAPDH	Unkn	kd29 0.2 mkM		18,4189742662614	18,4189742662614	0	íå ÷èñëî	íå ÷èñëî	íå ÷èñëî	0	70
	C03	SYBR	GAPDH	Unkn	kd29 0.2 mkM		18,1446679314356	18,1446679314356	0	íå ÷èñëî	íå ÷èñëî	íå ÷èñëî	0	70
	C04	SYBR	HSP70	Unkn	kd29 0.2 mkM		23,4584002316407	23,4584002316407	0	íå ÷èñëî	íå ÷èñëî	íå ÷èñëî	0	70
	C05	SYBR	HSP70	Unkn	kd29 0.2 mkM		23,2154172075298	23,2154172075298	0	íå ÷èñëî	íå ÷èñëî	íå ÷èñëî	0	70
	C06	SYBR	HSP70	Unkn	kd29 0.2 mkM		23,2247962499569	23,2247962499569	0	íå ÷èñëî	íå ÷èñëî	íå ÷èñëî	0	70
	C07	SYBR	HSP90	Unkn	kd29 0.2 mkM		21,3284487858366	21,3284487858366	0	íå ÷èñëî	íå ÷èñëî	íå ÷èñëî	0	70
	C08	SYBR	HSP90	Unkn	kd29 0.2 mkM		21,1918778328624	21,1918778328624	0	íå ÷èñëî	íå ÷èñëî	íå ÷èñëî	0	70
	C09	SYBR	HSP90	Unkn	kd29 0.2 mkM		21,1801614668319	21,1801614668319	0	íå ÷èñëî	íå ÷èñëî	íå ÷èñëî	0	70
	C10	SYBR	HSP90	Neg Ctrl			34,0146802440375	34,0146802440375	0	íå ÷èñëî	íå ÷èñëî	íå ÷èñëî	0	70
	C11	SYBR	HSP90	Neg Ctrl			34,1191484204162	34,1191484204162	0	íå ÷èñëî	íå ÷èñëî	íå ÷èñëî	0	70
	C12	SYBR	HSP90	Neg Ctrl			31,2966916498911	31,2966916498911	0	íå ÷èñëî	íå ÷èñëî	íå ÷èñëî	0	70
	D01	SYBR	GAPDH	Unkn	kd29 0.5 mkM		18,1722360314715	18,1722360314715	0	íå ÷èñëî	íå ÷èñëî	íå ÷èñëî	0	70
	D02	SYBR	GAPDH	Unkn	kd29 0.5 mkM		18,5968821796752	18,5968821796752	0	íå ÷èñëî	íå ÷èñëî	íå ÷èñëî	0	70
	D03	SYBR	GAPDH	Unkn	kd29 0.5 mkM		17,9390799368414	17,9390799368414	0	íå ÷èñëî	íå ÷èñëî	íå ÷èñëî	0	70
	D04	SYBR	HSP70	Unkn	kd29 0.5 mkM		23,1255175353572	23,1255175353572	0	íå ÷èñëî	íå ÷èñëî	íå ÷èñëî	0	70
	D05	SYBR	HSP70	Unkn	kd29 0.5 mkM		23,1695788605932	23,1695788605932	0	íå ÷èñëî	íå ÷èñëî	íå ÷èñëî	0	70
	D06	SYBR	HSP70	Unkn	kd29 0.5 mkM		22,9850649639617	22,9850649639617	0	íå ÷èñëî	íå ÷èñëî	íå ÷èñëî	0	70
	D07	SYBR	HSP90	Unkn	kd29 0.5 mkM		21,0214643774412	21,0214643774412	0	íå ÷èñëî	íå ÷èñëî	íå ÷èñëî	0	70
	D08	SYBR	HSP90	Unkn	kd29 0.5 mkM		20,9739532687387	20,9739532687387	0	íå ÷èñëî	íå ÷èñëî	íå ÷èñëî	0	70
	D09	SYBR	HSP90	Unkn	kd29 0.5 mkM		21,0525158512105	21,0525158512105	0	íå ÷èñëî	íå ÷èñëî	íå ÷èñëî	0	70
	E01	SYBR	GAPDH	Unkn	kd29 1 mkM		18,4776087411698	18,4776087411698	0	íå ÷èñëî	íå ÷èñëî	íå ÷èñëî	0	70
	E02	SYBR	GAPDH	Unkn	kd29 1 mkM		18,5022031295539	18,5022031295539	0	íå ÷èñëî	íå ÷èñëî	íå ÷èñëî	0	70
	E03	SYBR	GAPDH	Unkn	kd29 1 mkM		18,524934745359	18,524934745359	0	íå ÷èñëî	íå ÷èñëî	íå ÷èñëî	0	70
	E04	SYBR	HSP70	Unkn	kd29 1 mkM		23,2900422456883	23,2900422456883	0	íå ÷èñëî	íå ÷èñëî	íå ÷èñëî	0	70
	E05	SYBR	HSP70	Unkn	kd29 1 mkM		23,3928740489306	23,3928740489306	0	íå ÷èñëî	íå ÷èñëî	íå ÷èñëî	0	70
	E06	SYBR	HSP70	Unkn	kd29 1 mkM		23,4067705299061	23,4067705299061	0	íå ÷èñëî	íå ÷èñëî	íå ÷èñëî	0	70
	E08	SYBR	HSP90	Unkn	kd29 1 mkM		21,1990266095731	21,1990266095731	0	íå ÷èñëî	íå ÷èñëî	íå ÷èñëî	0	70
	E09	SYBR	HSP90	Unkn	kd29 1 mkM		21,4937214561627	21,4937214561627	0	íå ÷èñëî	íå ÷èñëî	íå ÷èñëî	0	70
	F01	SYBR	GAPDH	Unkn	kd47 0.2 mkM		18,4302902685875	18,4302902685875	0	íå ÷èñëî	íå ÷èñëî	íå ÷èñëî	0	70
	F02	SYBR	GAPDH	Unkn	kd47 0.2 mkM		18,3376098627061	18,3376098627061	0	íå ÷èñëî	íå ÷èñëî	íå ÷èñëî	0	70
	F03	SYBR	GAPDH	Unkn	kd47 0.2 mkM		18,2266859449944	18,2266859449944	0	íå ÷èñëî	íå ÷èñëî	íå ÷èñëî	0	70
	F04	SYBR	HSP70	Unkn	kd47 0.2 mkM		23,2625684392359	23,2625684392359	0	íå ÷èñëî	íå ÷èñëî	íå ÷èñëî	0	70
	F05	SYBR	HSP70	Unkn	kd47 0.2 mkM		23,1869177976631	23,1869177976631	0	íå ÷èñëî	íå ÷èñëî	íå ÷èñëî	0	70
	F06	SYBR	HSP70	Unkn	kd47 0.2 mkM		23,4209119930494	23,4209119930494	0	íå ÷èñëî	íå ÷èñëî	íå ÷èñëî	0	70
	F07	SYBR	HSP90	Unkn	kd47 0.2 mkM		21,6664359272759	21,6664359272759	0	íå ÷èñëî	íå ÷èñëî	íå ÷èñëî	0	70
	F08	SYBR	HSP90	Unkn	kd47 0.2 mkM		21,4722645441288	21,4722645441288	0	íå ÷èñëî	íå ÷èñëî	íå ÷èñëî	0	70
	F09	SYBR	HSP90	Unkn	kd47 0.2 mkM		21,3447792385179	21,3447792385179	0	íå ÷èñëî	íå ÷èñëî	íå ÷èñëî	0	70
	G01	SYBR	GAPDH	Unkn	kd47 0.5 mkM		19,2674245468915	19,2674245468915	0	íå ÷èñëî	íå ÷èñëî	íå ÷èñëî	0	70
	G02	SYBR	GAPDH	Unkn	kd47 0.5 mkM		19,1015311399701	19,1015311399701	0	íå ÷èñëî	íå ÷èñëî	íå ÷èñëî	0	70
	G03	SYBR	GAPDH	Unkn	kd47 0.5 mkM		19,1872799344202	19,1872799344202	0	íå ÷èñëî	íå ÷èñëî	íå ÷èñëî	0	70
	G04	SYBR	HSP70	Unkn	kd47 0.5 mkM		24,0492669197527	24,0492669197527	0	íå ÷èñëî	íå ÷èñëî	íå ÷èñëî	0	70
	G05	SYBR	HSP70	Unkn	kd47 0.5 mkM		23,8994417262276	23,8994417262276	0	íå ÷èñëî	íå ÷èñëî	íå ÷èñëî	0	70
	G06	SYBR	HSP70	Unkn	kd47 0.5 mkM		24,2526514957501	24,2526514957501	0	íå ÷èñëî	íå ÷èñëî	íå ÷èñëî	0	70
	G07	SYBR	HSP90	Unkn	kd47 0.5 mkM		22,1200766709373	22,1200766709373	0	íå ÷èñëî	íå ÷èñëî	íå ÷èñëî	0	70
	G08	SYBR	HSP90	Unkn	kd47 0.5 mkM		22,0879776958971	22,0879776958971	0	íå ÷èñëî	íå ÷èñëî	íå ÷èñëî	0	70
	G09	SYBR	HSP90	Unkn	kd47 0.5 mkM		22,0314067690514	22,0314067690514	0	íå ÷èñëî	íå ÷èñëî	íå ÷èñëî	0	70
	H01	SYBR	GAPDH	Unkn	kd47 1 mkM		18,6891525450301	18,6891525450301	0	íå ÷èñëî	íå ÷èñëî	íå ÷èñëî	0	70
	H02	SYBR	GAPDH	Unkn	kd47 1 mkM		18,3788889878585	18,3788889878585	0	íå ÷èñëî	íå ÷èñëî	íå ÷èñëî	0	70
	H03	SYBR	GAPDH	Unkn	kd47 1 mkM		18,4263721214074	18,4263721214074	0	íå ÷èñëî	íå ÷èñëî	íå ÷èñëî	0	70
	H05	SYBR	HSP70	Unkn	kd47 1 mkM		23,4741566270335	23,4741566270335	0	íå ÷èñëî	íå ÷èñëî	íå ÷èñëî	0	70
	H06	SYBR	HSP70	Unkn	kd47 1 mkM		23,4251617395257	23,4251617395257	0	íå ÷èñëî	íå ÷èñëî	íå ÷èñëî	0	70
	H08	SYBR	HSP90	Unkn	kd47 1 mkM		21,4487875133947	21,4487875133947	0	íå ÷èñëî	íå ÷èñëî	íå ÷èñëî	0	70
	H09	SYBR	HSP90	Unkn	kd47 1 mkM		21,3906849176727	21,3906849176727	0	íå ÷èñëî	íå ÷èñëî	íå ÷èñëî	0	70
