# Supplementary material for: Dataset of NMR-spectra pyrrolyl- and indolylazines and evidence of their ability to induce heat shock genes expression in human neurons
Source: Data Brief. 2021 Nov 12;39:107562. doi: 10.1016/j.dib.2021.107562 (PMC8605230; doi:10.1016/j.dib.2021.107562)
Supplement: Supplementary file 1 [file mmc1.zip › Data in brief/RT-PCR/Hsp90 and Hsp70 expression PQ29 PQ47/Hsp90 and Hsp70 expression PQ29 PQ47 - Quantification Plate View Results_SYBR.csv]

		1	2	3	4	5	6	7	8	9	10	11	12
A	Content	Unkn	Unkn	Unkn	Unkn		Unkn	Unkn	Unkn	Unkn	Neg Ctrl	Neg Ctrl	Neg Ctrl
A	Sample	control	control	control	control		control	control	control	control
A	Cq	18,6371215105694	18,7673561192876	18,3409467135947	24,2511990241594		24,1604618806058	22,0412398908159	22,3537230984562	22,8316939187808	íå ÷èñëî	íå ÷èñëî	íå ÷èñëî
A	copy number	íå ÷èñëî	íå ÷èñëî	íå ÷èñëî	íå ÷èñëî		íå ÷èñëî	íå ÷èñëî	íå ÷èñëî	íå ÷èñëî	íå ÷èñëî	íå ÷èñëî	íå ÷èñëî
B	Content	Unkn	Unkn		Unkn	Unkn	Unkn	Unkn	Unkn	Unkn	Neg Ctrl	Neg Ctrl	Neg Ctrl
B	Sample	heat shock	heat shock		heat shock	heat shock	heat shock	heat shock	heat shock	heat shock
B	Cq	18,2180024880788	18,3594063355808		23,130227991416	23,1988194780004	23,3268402063012	21,0390207273249	20,7500166468854	20,7491562275133	íå ÷èñëî	34,3247286657766	íå ÷èñëî
B	copy number	íå ÷èñëî	íå ÷èñëî		íå ÷èñëî	íå ÷èñëî	íå ÷èñëî	íå ÷èñëî	íå ÷èñëî	íå ÷èñëî	íå ÷èñëî	íå ÷èñëî	íå ÷èñëî
C	Content	Unkn	Unkn	Unkn	Unkn	Unkn	Unkn	Unkn	Unkn	Unkn	Neg Ctrl	Neg Ctrl	Neg Ctrl
C	Sample	kd29 0.2 mkM	kd29 0.2 mkM	kd29 0.2 mkM	kd29 0.2 mkM	kd29 0.2 mkM	kd29 0.2 mkM	kd29 0.2 mkM	kd29 0.2 mkM	kd29 0.2 mkM
C	Cq	18,3510206435408	18,4189742662614	18,1446679314356	23,4584002316407	23,2154172075298	23,2247962499569	21,3284487858366	21,1918778328624	21,1801614668319	34,0146802440375	34,1191484204162	31,2966916498911
C	copy number	íå ÷èñëî	íå ÷èñëî	íå ÷èñëî	íå ÷èñëî	íå ÷èñëî	íå ÷èñëî	íå ÷èñëî	íå ÷èñëî	íå ÷èñëî	íå ÷èñëî	íå ÷èñëî	íå ÷èñëî
D	Content	Unkn	Unkn	Unkn	Unkn	Unkn	Unkn	Unkn	Unkn	Unkn
D	Sample	kd29 0.5 mkM	kd29 0.5 mkM	kd29 0.5 mkM	kd29 0.5 mkM	kd29 0.5 mkM	kd29 0.5 mkM	kd29 0.5 mkM	kd29 0.5 mkM	kd29 0.5 mkM
D	Cq	18,1722360314715	18,5968821796752	17,9390799368414	23,1255175353572	23,1695788605932	22,9850649639617	21,0214643774412	20,9739532687387	21,0525158512105
D	copy number	íå ÷èñëî	íå ÷èñëî	íå ÷èñëî	íå ÷èñëî	íå ÷èñëî	íå ÷èñëî	íå ÷èñëî	íå ÷èñëî	íå ÷èñëî
E	Content	Unkn	Unkn	Unkn	Unkn	Unkn	Unkn		Unkn	Unkn
E	Sample	kd29 1 mkM	kd29 1 mkM	kd29 1 mkM	kd29 1 mkM	kd29 1 mkM	kd29 1 mkM		kd29 1 mkM	kd29 1 mkM
E	Cq	18,4776087411698	18,5022031295539	18,524934745359	23,2900422456883	23,3928740489306	23,4067705299061		21,1990266095731	21,4937214561627
E	copy number	íå ÷èñëî	íå ÷èñëî	íå ÷èñëî	íå ÷èñëî	íå ÷èñëî	íå ÷èñëî		íå ÷èñëî	íå ÷èñëî
F	Content	Unkn	Unkn	Unkn	Unkn	Unkn	Unkn	Unkn	Unkn	Unkn
F	Sample	kd47 0.2 mkM	kd47 0.2 mkM	kd47 0.2 mkM	kd47 0.2 mkM	kd47 0.2 mkM	kd47 0.2 mkM	kd47 0.2 mkM	kd47 0.2 mkM	kd47 0.2 mkM
F	Cq	18,4302902685875	18,3376098627061	18,2266859449944	23,2625684392359	23,1869177976631	23,4209119930494	21,6664359272759	21,4722645441288	21,3447792385179
F	copy number	íå ÷èñëî	íå ÷èñëî	íå ÷èñëî	íå ÷èñëî	íå ÷èñëî	íå ÷èñëî	íå ÷èñëî	íå ÷èñëî	íå ÷èñëî
G	Content	Unkn	Unkn	Unkn	Unkn	Unkn	Unkn	Unkn	Unkn	Unkn
G	Sample	kd47 0.5 mkM	kd47 0.5 mkM	kd47 0.5 mkM	kd47 0.5 mkM	kd47 0.5 mkM	kd47 0.5 mkM	kd47 0.5 mkM	kd47 0.5 mkM	kd47 0.5 mkM
G	Cq	19,2674245468915	19,1015311399701	19,1872799344202	24,0492669197527	23,8994417262276	24,2526514957501	22,1200766709373	22,0879776958971	22,0314067690514
G	copy number	íå ÷èñëî	íå ÷èñëî	íå ÷èñëî	íå ÷èñëî	íå ÷èñëî	íå ÷èñëî	íå ÷èñëî	íå ÷èñëî	íå ÷èñëî
H	Content	Unkn	Unkn	Unkn		Unkn	Unkn		Unkn	Unkn
H	Sample	kd47 1 mkM	kd47 1 mkM	kd47 1 mkM		kd47 1 mkM	kd47 1 mkM		kd47 1 mkM	kd47 1 mkM
H	Cq	18,6891525450301	18,3788889878585	18,4263721214074		23,4741566270335	23,4251617395257		21,4487875133947	21,3906849176727
H	copy number	íå ÷èñëî	íå ÷èñëî	íå ÷èñëî		íå ÷èñëî	íå ÷èñëî		íå ÷èñëî	íå ÷èñëî
