# Supplementary material for: Dataset of NMR-spectra pyrrolyl- and indolylazines and evidence of their ability to induce heat shock genes expression in human neurons
Source: Data Brief. 2021 Nov 12;39:107562. doi: 10.1016/j.dib.2021.107562 (PMC8605230; doi:10.1016/j.dib.2021.107562)
Supplement: Supplementary file 1 [file mmc1.zip › Data in brief/RT-PCR/Hsp90 and Hsp70 expression PQ29 PQ47/Hsp90 and Hsp70 expression PQ29 PQ47 - Quantification Summary_0.csv]

	Well	Fluor	Target	Content	Sample	Cq	SQ
	A01	SYBR	GAPDH	Unkn	control	18,6371215105694	íå ÷èñëî
	A02	SYBR	GAPDH	Unkn	control	18,7673561192876	íå ÷èñëî
	A03	SYBR	GAPDH	Unkn	control	18,3409467135947	íå ÷èñëî
	A04	SYBR	HSP70	Unkn	control	24,2511990241594	íå ÷èñëî
	A06	SYBR	HSP70	Unkn	control	24,1604618806058	íå ÷èñëî
	A07	SYBR	HSP90	Unkn	control	22,0412398908159	íå ÷èñëî
	A08	SYBR	HSP90	Unkn	control	22,3537230984562	íå ÷èñëî
	A09	SYBR	HSP90	Unkn	control	22,8316939187808	íå ÷èñëî
	A10	SYBR	GAPDH	Neg Ctrl		íå ÷èñëî	íå ÷èñëî
	A11	SYBR	GAPDH	Neg Ctrl		íå ÷èñëî	íå ÷èñëî
	A12	SYBR	GAPDH	Neg Ctrl		íå ÷èñëî	íå ÷èñëî
	B01	SYBR	GAPDH	Unkn	heat shock	18,2180024880788	íå ÷èñëî
	B02	SYBR	GAPDH	Unkn	heat shock	18,3594063355808	íå ÷èñëî
	B04	SYBR	HSP70	Unkn	heat shock	23,130227991416	íå ÷èñëî
	B05	SYBR	HSP70	Unkn	heat shock	23,1988194780004	íå ÷èñëî
	B06	SYBR	HSP70	Unkn	heat shock	23,3268402063012	íå ÷èñëî
	B07	SYBR	HSP90	Unkn	heat shock	21,0390207273249	íå ÷èñëî
	B08	SYBR	HSP90	Unkn	heat shock	20,7500166468854	íå ÷èñëî
	B09	SYBR	HSP90	Unkn	heat shock	20,7491562275133	íå ÷èñëî
	B10	SYBR	HSP70	Neg Ctrl		íå ÷èñëî	íå ÷èñëî
	B11	SYBR	HSP70	Neg Ctrl		34,3247286657766	íå ÷èñëî
	B12	SYBR	HSP70	Neg Ctrl		íå ÷èñëî	íå ÷èñëî
	C01	SYBR	GAPDH	Unkn	kd29 0.2 mkM	18,3510206435408	íå ÷èñëî
	C02	SYBR	GAPDH	Unkn	kd29 0.2 mkM	18,4189742662614	íå ÷èñëî
	C03	SYBR	GAPDH	Unkn	kd29 0.2 mkM	18,1446679314356	íå ÷èñëî
	C04	SYBR	HSP70	Unkn	kd29 0.2 mkM	23,4584002316407	íå ÷èñëî
	C05	SYBR	HSP70	Unkn	kd29 0.2 mkM	23,2154172075298	íå ÷èñëî
	C06	SYBR	HSP70	Unkn	kd29 0.2 mkM	23,2247962499569	íå ÷èñëî
	C07	SYBR	HSP90	Unkn	kd29 0.2 mkM	21,3284487858366	íå ÷èñëî
	C08	SYBR	HSP90	Unkn	kd29 0.2 mkM	21,1918778328624	íå ÷èñëî
	C09	SYBR	HSP90	Unkn	kd29 0.2 mkM	21,1801614668319	íå ÷èñëî
	C10	SYBR	HSP90	Neg Ctrl		34,0146802440375	íå ÷èñëî
	C11	SYBR	HSP90	Neg Ctrl		34,1191484204162	íå ÷èñëî
	C12	SYBR	HSP90	Neg Ctrl		31,2966916498911	íå ÷èñëî
	D01	SYBR	GAPDH	Unkn	kd29 0.5 mkM	18,1722360314715	íå ÷èñëî
	D02	SYBR	GAPDH	Unkn	kd29 0.5 mkM	18,5968821796752	íå ÷èñëî
	D03	SYBR	GAPDH	Unkn	kd29 0.5 mkM	17,9390799368414	íå ÷èñëî
	D04	SYBR	HSP70	Unkn	kd29 0.5 mkM	23,1255175353572	íå ÷èñëî
	D05	SYBR	HSP70	Unkn	kd29 0.5 mkM	23,1695788605932	íå ÷èñëî
	D06	SYBR	HSP70	Unkn	kd29 0.5 mkM	22,9850649639617	íå ÷èñëî
	D07	SYBR	HSP90	Unkn	kd29 0.5 mkM	21,0214643774412	íå ÷èñëî
	D08	SYBR	HSP90	Unkn	kd29 0.5 mkM	20,9739532687387	íå ÷èñëî
	D09	SYBR	HSP90	Unkn	kd29 0.5 mkM	21,0525158512105	íå ÷èñëî
	E01	SYBR	GAPDH	Unkn	kd29 1 mkM	18,4776087411698	íå ÷èñëî
	E02	SYBR	GAPDH	Unkn	kd29 1 mkM	18,5022031295539	íå ÷èñëî
	E03	SYBR	GAPDH	Unkn	kd29 1 mkM	18,524934745359	íå ÷èñëî
	E04	SYBR	HSP70	Unkn	kd29 1 mkM	23,2900422456883	íå ÷èñëî
	E05	SYBR	HSP70	Unkn	kd29 1 mkM	23,3928740489306	íå ÷èñëî
	E06	SYBR	HSP70	Unkn	kd29 1 mkM	23,4067705299061	íå ÷èñëî
	E08	SYBR	HSP90	Unkn	kd29 1 mkM	21,1990266095731	íå ÷èñëî
	E09	SYBR	HSP90	Unkn	kd29 1 mkM	21,4937214561627	íå ÷èñëî
	F01	SYBR	GAPDH	Unkn	kd47 0.2 mkM	18,4302902685875	íå ÷èñëî
	F02	SYBR	GAPDH	Unkn	kd47 0.2 mkM	18,3376098627061	íå ÷èñëî
	F03	SYBR	GAPDH	Unkn	kd47 0.2 mkM	18,2266859449944	íå ÷èñëî
	F04	SYBR	HSP70	Unkn	kd47 0.2 mkM	23,2625684392359	íå ÷èñëî
	F05	SYBR	HSP70	Unkn	kd47 0.2 mkM	23,1869177976631	íå ÷èñëî
	F06	SYBR	HSP70	Unkn	kd47 0.2 mkM	23,4209119930494	íå ÷èñëî
	F07	SYBR	HSP90	Unkn	kd47 0.2 mkM	21,6664359272759	íå ÷èñëî
	F08	SYBR	HSP90	Unkn	kd47 0.2 mkM	21,4722645441288	íå ÷èñëî
	F09	SYBR	HSP90	Unkn	kd47 0.2 mkM	21,3447792385179	íå ÷èñëî
	G01	SYBR	GAPDH	Unkn	kd47 0.5 mkM	19,2674245468915	íå ÷èñëî
	G02	SYBR	GAPDH	Unkn	kd47 0.5 mkM	19,1015311399701	íå ÷èñëî
	G03	SYBR	GAPDH	Unkn	kd47 0.5 mkM	19,1872799344202	íå ÷èñëî
	G04	SYBR	HSP70	Unkn	kd47 0.5 mkM	24,0492669197527	íå ÷èñëî
	G05	SYBR	HSP70	Unkn	kd47 0.5 mkM	23,8994417262276	íå ÷èñëî
	G06	SYBR	HSP70	Unkn	kd47 0.5 mkM	24,2526514957501	íå ÷èñëî
	G07	SYBR	HSP90	Unkn	kd47 0.5 mkM	22,1200766709373	íå ÷èñëî
	G08	SYBR	HSP90	Unkn	kd47 0.5 mkM	22,0879776958971	íå ÷èñëî
	G09	SYBR	HSP90	Unkn	kd47 0.5 mkM	22,0314067690514	íå ÷èñëî
	H01	SYBR	GAPDH	Unkn	kd47 1 mkM	18,6891525450301	íå ÷èñëî
	H02	SYBR	GAPDH	Unkn	kd47 1 mkM	18,3788889878585	íå ÷èñëî
	H03	SYBR	GAPDH	Unkn	kd47 1 mkM	18,4263721214074	íå ÷èñëî
	H05	SYBR	HSP70	Unkn	kd47 1 mkM	23,4741566270335	íå ÷èñëî
	H06	SYBR	HSP70	Unkn	kd47 1 mkM	23,4251617395257	íå ÷èñëî
	H08	SYBR	HSP90	Unkn	kd47 1 mkM	21,4487875133947	íå ÷èñëî
	H09	SYBR	HSP90	Unkn	kd47 1 mkM	21,3906849176727	íå ÷èñëî
