# Supplementary material for: Dataset of NMR-spectra pyrrolyl- and indolylazines and evidence of their ability to induce heat shock genes expression in human neurons
Source: Data Brief. 2021 Nov 12;39:107562. doi: 10.1016/j.dib.2021.107562 (PMC8605230; doi:10.1016/j.dib.2021.107562)
Supplement: Supplementary file 1 [file mmc1.zip › Data in brief/RT-PCR/Hsp90 and Hsp70 expression PQ29 PQ47/Hsp90 and Hsp70 expression PQ29 PQ47_Run Information.csv]

File Name	Hsp90 and Hsp70 expression PQ29 PQ47.pcrd
Created By User	admin
Notes
ID
Run Started	02/19/2021 11:40:06 UTC
Run Ended	02/19/2021 13:57:54 UTC
Sample Vol	25
Lid Temp	105
Protocol File Name	SYBR_MAP+b3t.prcl
Plate Setup File Name	actin hsp70 hsp90 msc kd29 kd47.pltd
Base Serial Number	CT016363
Optical Head Serial Number	785BR12207
CFX Manager Version	3.1.1517.0823.
