# Supplementary material for: Dataset of NMR-spectra pyrrolyl- and indolylazines and evidence of their ability to induce heat shock genes expression in human neurons
Source: Data Brief. 2021 Nov 12;39:107562. doi: 10.1016/j.dib.2021.107562 (PMC8605230; doi:10.1016/j.dib.2021.107562)
Supplement: Supplementary file 1 [file mmc1.zip › Data in brief/RT-PCR/Neuron verification/Neuron verification - End Point Results_SYBR.csv]

	Well	Fluor	Target	Content	Sample	End RFU	Call	Sample Type	CallType	Is Control
	A10	SYBR	MAP2	Unkn	MSC	2467,84209256321	(+) Positive	Unknown	Positive	False
	A11	SYBR	MAP2	Unkn	MSC	2112,27809161223	(+) Positive	Unknown	Positive	False
	A12	SYBR	MAP2	Unkn	MSC	2150,9485894526	(+) Positive	Unknown	Positive	False
	B10	SYBR	MAP2	Unkn	Neuro	3781,80083927414	(+) Positive	Unknown	Positive	False
	B11	SYBR	MAP2	Unkn	Neuro	4284,91952248578	(+) Positive	Unknown	Positive	False
	B12	SYBR	MAP2	Unkn	Neuro	3511,23830681582	(+) Positive	Unknown	Positive	False
	C10	SYBR	MAP2	Neg Ctrl		0,199853021221406		ControlNegative	Negative	True
	C11	SYBR	MAP2	Neg Ctrl		-0,697008481045941		ControlNegative	Negative	True
	C12	SYBR	MAP2	Neg Ctrl		0,394757881780151		ControlNegative	Negative	True
	D10	SYBR	b3T	Unkn	MSC	6847,29500741936	(+) Positive	Unknown	Positive	False
	D11	SYBR	b3T	Unkn	MSC	6879,90176667459	(+) Positive	Unknown	Positive	False
	D12	SYBR	b3T	Unkn	MSC	6744,11291696107	(+) Positive	Unknown	Positive	False
	E10	SYBR	b3T	Unkn	Neuro	7007,83171628668	(+) Positive	Unknown	Positive	False
	E11	SYBR	b3T	Unkn	Neuro	7088,67504802235	(+) Positive	Unknown	Positive	False
	E12	SYBR	b3T	Unkn	Neuro	6560,31269860882	(+) Positive	Unknown	Positive	False
	F10	SYBR	b3T	Neg Ctrl		1008,20001938337		ControlNegative	Negative	True
	F11	SYBR	b3T	Neg Ctrl		-1,41279103438037		ControlNegative	Negative	True
	F12	SYBR	b3T	Neg Ctrl		4042,34980420457		ControlNegative	Negative	True
	G10	SYBR	GAPDH	Unkn	MSC	7725,70398827551	(+) Positive	Unknown	Positive	False
	G11	SYBR	GAPDH	Unkn	MSC	7414,7182544009	(+) Positive	Unknown	Positive	False
	G12	SYBR	GAPDH	Unkn	MSC	7675,8321114677	(+) Positive	Unknown	Positive	False
	H10	SYBR	GAPDH	Unkn	Neuro	7166,08112370303	(+) Positive	Unknown	Positive	False
	H11	SYBR	GAPDH	Unkn	Neuro	7496,16368452406	(+) Positive	Unknown	Positive	False
	H12	SYBR	GAPDH	Unkn	Neuro	5705,7277994925	(+) Positive	Unknown	Positive	False
