# Supplementary material for: Dataset of NMR-spectra pyrrolyl- and indolylazines and evidence of their ability to induce heat shock genes expression in human neurons
Source: Data Brief. 2021 Nov 12;39:107562. doi: 10.1016/j.dib.2021.107562 (PMC8605230; doi:10.1016/j.dib.2021.107562)
Supplement: Supplementary file 1 [file mmc1.zip › Data in brief/RT-PCR/Neuron verification/Neuron verification - Gene Expression Results - Bar Chart_0.csv]

	Data Set	Target	Sample	Ctrl	Relative Quantity	Relative Quantity SD	Corrected Relative Quantity SD	Relative Quantity SEM	Corrected Relative Quantity SEM	Unscaled Expression	Unscaled Expression SD	Corrected Unscaled Expression SD	Unscaled Expression SEM	Corrected Unscaled Expression SEM	Expression	Expression SD	Corrected Expression SD	Expression SEM	Corrected Expression SEM	Wells	Mean Cq	Cq SD	Cq SEM
	1-SYBR	b3T	MSC		0,122834835770974	0,00759726392403918	0,00759726392403918	0,00438628237164865	0,00438628237164865	0,122834835770974	0,00974198667583401	0,00974198667583401	0,00562453862973451	0,00562453862973451	0,122834835770974	0,00974198667583401	0,00974198667583401	0,00562453862973451	0,00562453862973451	3	31,7136184105499	0,0892298582787371	0,051516882696981
	1-SYBR	b3T	Neuro		1	0,0113581559239427	0,0113581559239427	0,00655763438018608	0,00655763438018608	1,61069336433204	0,345155539101473	0,345155539101473	0,199275643412526	0,199275643412526	1,61069336433204	0,345155539101473	0,345155539101473	0,199275643412526	0,199275643412526	3	28,6884100804984	0,0163863552251158	0,00946066660025743
	1-SYBR	GAPDH	MSC		1	0,0496454202813008	0,0496454202813008	0,0286627967634411	0,0286627967634411	íå ÷èñëî	íå ÷èñëî	íå ÷èñëî	íå ÷èñëî	íå ÷èñëî	íå ÷èñëî	íå ÷èñëî	íå ÷èñëî	íå ÷èñëî	íå ÷èñëî	3	23,0926483085052	0,071623201642681	0,0413516747486247
	1-SYBR	GAPDH	Neuro		0,620850636219456	0,132855090337129	0,132855090337129	0,0767039221693537	0,0767039221693537	íå ÷èñëî	íå ÷èñëî	íå ÷èñëî	íå ÷èñëî	íå ÷èñëî	íå ÷èñëî	íå ÷èñëî	íå ÷èñëî	íå ÷èñëî	íå ÷èñëî	3	23,7803301756943	0,308720598489459	0,178239920642272
	1-SYBR	MAP2	MSC		0,384601155079113	0,0527685666356441	0,0527685666356441	0,0304659461518398	0,0304659461518398	0,384601155079113	0,056116757472773	0,056116757472773	0,0323990250329544	0,0323990250329544	0,384601155079113	0,056116757472773	0,056116757472773	0,0323990250329544	0,0323990250329544	3	37,9803705427567	0,197942591681511	0,114282208591413
	1-SYBR	MAP2	Neuro		1	0,209429956322431	0,209429956322431	0,120914441659127	0,120914441659127	1,61069336433204	0,482273220924148	0,482273220924148	0,278440573923505	0,278440573923505	1,61069336433204	0,482273220924148	0,482273220924148	0,278440573923505	0,278440573923505	3	36,6018055434239	0,302143559399964	0,174442665353481
