# Supplementary material for: Dataset of NMR-spectra pyrrolyl- and indolylazines and evidence of their ability to induce heat shock genes expression in human neurons
Source: Data Brief. 2021 Nov 12;39:107562. doi: 10.1016/j.dib.2021.107562 (PMC8605230; doi:10.1016/j.dib.2021.107562)
Supplement: Supplementary file 1 [file mmc1.zip › Data in brief/RT-PCR/Neuron verification/Neuron verification - Gene Expression Results - Clustergram_0.csv]

	True	Target	Sample	Normalized Expression
	True	b3T	MSC	0,00253997479831576
	True	b3T	Neuro	0,03330586577936
	True	MAP2	MSC	3,29874724390806E-05
	True	MAP2	Neuro	0,000138150138817923
