# Supplementary material for: Dataset of NMR-spectra pyrrolyl- and indolylazines and evidence of their ability to induce heat shock genes expression in human neurons
Source: Data Brief. 2021 Nov 12;39:107562. doi: 10.1016/j.dib.2021.107562 (PMC8605230; doi:10.1016/j.dib.2021.107562)
Supplement: Supplementary file 1 [file mmc1.zip › Data in brief/RT-PCR/Neuron verification/Neuron verification - Gene Expression Results - Scatter Plot_0.csv]

	True	Target	MSC Normalized Expression	MSC Normalized Expression	MSC Regulation	Compared to Regulation Threshold
	True	b3T	0,00253997479831576	0,00253997479831576	1	No change
	True	GAPDH	íå ÷èñëî	íå ÷èñëî	íå ÷èñëî	No change
	True	MAP2	3,29874724390806E-05	3,29874724390806E-05	1	No change
