# Supplementary material for: Dataset of NMR-spectra pyrrolyl- and indolylazines and evidence of their ability to induce heat shock genes expression in human neurons
Source: Data Brief. 2021 Nov 12;39:107562. doi: 10.1016/j.dib.2021.107562 (PMC8605230; doi:10.1016/j.dib.2021.107562)
Supplement: Supplementary file 1 [file mmc1.zip › Data in brief/RT-PCR/Neuron verification/Neuron verification - Gene Expression Results - Summary_0.csv]

	Target	Sample	Mean Cq	Mean Efficiency Corrected Cq	Normalized Expression	Relative Normalized Expression	Regulation	Compared to Regulation Threshold	P-Value	Exceeds P-Value Threshold
	b3T	MSC	31,7136184105499	31,7136184105499	0,00253997479831576	1	1	No change	íå ÷èñëî	No
	b3T	Neuro	28,6884100804984	28,6884100804984	0,03330586577936	13,1126756853828	13,1126756853828	Up regulated	2,14030254630515E-08	No
	GAPDH	MSC	23,0926483085052	23,0926483085052	íå ÷èñëî	íå ÷èñëî	íå ÷èñëî	No change	íå ÷èñëî	No
	GAPDH	Neuro	23,7803301756943	23,7803301756943	íå ÷èñëî	íå ÷èñëî	íå ÷èñëî	No change	0,913699297935648	Yes
	MAP2	MSC	37,9803705427567	37,9803705427567	3,29874724390806E-05	1	1	No change	íå ÷èñëî	No
	MAP2	Neuro	36,6018055434239	36,6018055434239	0,000138150138817923	4,18795768827245	4,18795768827245	Up regulated	0,00323265207690171	No
