# Supplementary material for: Dataset of NMR-spectra pyrrolyl- and indolylazines and evidence of their ability to induce heat shock genes expression in human neurons
Source: Data Brief. 2021 Nov 12;39:107562. doi: 10.1016/j.dib.2021.107562 (PMC8605230; doi:10.1016/j.dib.2021.107562)
Supplement: Supplementary file 1 [file mmc1.zip › Data in brief/RT-PCR/Neuron verification/Neuron verification - Melt Curve Derivative Results_SYBR.csv]

	Temperature	A10	A11	A12	B10	B11	B12	C10	C11	C12	D10	D11	D12	E10	E11	E12	F10	F11	F12	G10	G11	G12	H10	H11	H12
	65	97,4529017221357	92,2239254827462	93,0426568566818	98,1461251264755	101,913237930158	102,514593733165	6,21820599297365	6,54193412540707	7,00307991976848	80,1589256392128	77,5630050022037	79,8943320004971	77,7716979121913	74,6701876891555	61,9794831693553	59,023443889415	5,22941674965546	56,3392138473414	92,2366123042286	95,4783812014346	109,187466811692	111,200588278238	91,2387244318688	87,6130039915342
	65,5	211,147953731295	199,818505212613	201,592423189477	212,649937774034	220,812015515344	222,114953088524	13,472779651443	14,1741906050486	15,173339826165	173,677672218297	168,053177504776	173,104386001078	168,505345476414	161,785406659838	134,288880200269	127,884128427066	11,330402957587	122,068296669237	199,84599332583	206,869825936441	236,572844758665	240,93460793618	197,683902935715	189,828175314989
	66	194,90580344427	184,447850965487	186,085313713361	196,292250252956	203,826475860317	205,02918746633	12,4364119859474	13,0838682508137	14,0061598395369	160,31785127843	155,126010004408	159,788664000995	155,543395824382	149,340375378312	123,958966338708	118,04688777883	10,4588334993114	112,678427694678	184,473224608462	190,956762402868	218,374933623381	222,401176556474	182,477448863736	175,226007983065
	66,5	194,905803444282	184,447850965502	186,08531371335	196,292250252928	203,826475860332	205,029187466333	12,4364119859454	13,0838682508187	14,0061598395322	160,317851278435	155,126010004398	159,78866400103	155,54339582438	149,340375378325	123,958966338698	118,046887778845	10,4588334993136	112,678427694683	184,473224608465	190,956762402879	218,374933623386	222,401176556499	182,477448863721	175,226007983048
	67	194,905803444193	184,4478509654	186,085313713464	196,292250253128	203,82647586022	205,029187466304	12,4364119859613	13,0838682507792	14,0061598395699	160,317851278374	155,126010004492	159,78866400075	155,543395824393	149,340375378236	123,958966338781	118,046887778725	10,4588334992969	112,678427694675	184,473224608431	190,956762402787	218,374933623343	222,401176556314	182,477448863863	175,226007983201
	67,5	194,001375057102	183,605599174224	185,175675519179	194,767477390928	202,288204908935	204,083007687008	12,4742852950838	13,0862231923444	14,0568036826218	159,395155955662	153,970661078824	158,383701923762	154,379841853129	148,115828728334	122,858019138137	117,859109833301	10,5935805303428	111,897354740547	183,311327362571	189,922754184367	217,199189347215	221,732621305559	181,435639056265	174,884435966552
	68	199,305991909795	188,624080934619	190,607370261262	204,016423937097	211,756250448408	209,592032417057	12,2951017865862	13,1061818411586	13,8060569345685	164,627292221392	160,676243361087	167,065168906526	161,172400999998	155,395124247028	129,398919108373	118,941649971541	9,73320090356452	116,512113589874	190,161452981396	195,970050375621	224,340244658734	225,901817007466	187,517279904043	176,908870942254
	68,5	212,052766048353	199,892390430185	202,689381804186	223,058045946891	230,47608937836	223,010990691602	11,4456766071916	12,8643594047576	12,7956218273843	178,375670044191	176,94824588001	183,962360233231	177,565634341275	171,623366460155	143,809694502289	121,607175800657	8,21371755461803	127,044629147047	205,947451814067	210,23222557373	239,295195735286	233,771254965894	201,99869276933	181,497324892008
	69	222,950939791132	209,979459509124	213,534196988009	241,442494052553	244,778274684928	235,886025045055	10,7603401645543	12,4205225796175	11,7020337368219	193,671331847851	194,359411708056	196,678829897851	193,284761968971	187,812340858799	159,541429846731	124,623319069494	7,79334485975767	137,769379280133	221,935281312513	225,513876770018	251,32561554258	239,002977905616	217,281796906064	186,056743247344
	69,5	232,119213683716	218,173907509258	222,640243464047	259,100405194937	259,46058622865	247,98113201404	10,7585238761458	12,2065712959723	10,8571797349717	210,375934087961	212,721684954583	208,959941816257	207,256946967313	204,859568123242	177,795545800922	128,322461663007	7,53365369768721	147,958986929067	236,909398756536	240,774818207517	261,033167610865	243,412478968607	232,231550746273	189,785392888107
	70	240,093063268404	224,268861514406	228,468010244288	273,491148660099	273,846739053305	259,104687375223	10,6506925984425	11,6349786851733	9,95694565369143	227,266119836274	230,27469787639	220,06762138561	219,816570341089	219,441599747132	195,724691762839	131,882776398788	6,92055842540384	157,931081227573	249,753723119656	254,64721612584	268,303403113913	248,07335889354	245,594306050629	192,38193075021
	70,5	245,501184124505	229,123830794737	231,791756276759	285,459716797348	285,495073471911	269,979083708595	10,3492978988413	10,6984456167804	9,34782743575414	242,587015476137	245,481070028565	229,194742948406	230,108001243173	229,773168895925	210,888385682265	134,654704757138	6,67432776619097	166,558299737543	261,35369593564	267,677692794758	272,656794329815	251,631187129935	257,951668120126	194,359847662111
	71	248,97170714373	232,340250204147	233,369400436931	293,55167138512	295,653581084135	279,941389508565	9,77881156631025	9,64063918303538	9,2422235234672	254,46271236493	256,21280149107	236,67072519572	236,279414838696	237,059307001148	222,519318291734	136,412046337782	6,77607925450508	172,018814414306	270,325621370449	277,366561798355	275,63441505364	253,238883660285	267,423411710752	195,64370119242
	71,5	251,042701176323	232,864648228696	232,948086279342	296,281267926432	304,812760094026	287,044621818623	9,01114122122095	8,92050673226532	9,21856459808038	261,323228060957	261,038391759809	242,100488006976	238,49343088175	240,535712283149	229,647029185001	136,940982459928	6,20012922243933	174,828487155534	275,25803846017	281,614959212786	277,594741150792	254,867588661587	272,242334276017	196,135790254199
	72	251,176500459607	231,884239838483	231,449183258287	296,345987528234	310,225431499511	291,193108902881	8,61519367366833	7,91619655448756	9,03172428663567	263,68524695456	262,26246127353	244,361076889444	237,967909691733	240,339478602425	231,698467219067	136,711384869283	4,96133010853322	176,890795848213	278,472210027471	283,306174925075	278,054330999138	256,381282057679	274,464252241271	196,515872622152
	72,5	249,549682948385	231,193783631884	229,874764018396	296,807598075591	311,785517274276	293,526150493522	8,17193691695218	6,94100184666524	8,61802861328698	262,391672487982	260,676449269634	244,072678739505	234,903167385038	237,81502355599	230,427206920509	135,096829351458	4,18761926659437	177,44533051436	280,224240777326	283,015349411296	278,098539284504	256,556769578306	274,969132830766	196,768438758219
	73	248,236300144377	229,262357070652	228,60939532514	295,308532916371	312,38921830972	294,311415220329	7,47223597098377	6,55018443719655	7,84581574964056	258,265675886939	255,65844959017	241,207779617968	229,207598470237	232,84700858576	225,887089519407	132,327820864665	3,96085078440353	174,682584073464	279,125704037612	280,661595298537	277,667673475941	256,407197802271	272,622921707606	197,174907129262
	73,5	245,96502783436	225,216713721313	226,954279494104	293,030484597795	310,778056273255	293,193558520765	7,64375444549557	6,31976764949957	6,83786004404402	251,434118805947	249,253750065451	236,58733188821	219,309204407099	223,226264684896	216,307400648707	129,982860218415	3,50576023802739	170,906898588382	278,316221164541	278,970340958089	276,915685266642	257,397479757988	269,516583479633	197,878621915831
	74	243,316495761829	222,704379188847	224,844539697582	292,870800360565	307,698399780761	291,42877063552	7,84178988002662	6,11433788733513	5,80708613477793	242,997558836984	243,610000576698	230,388928325794	205,24103831387	208,337146104908	201,531801216115	127,392563334888	3,38139127923967	166,706315470571	279,4763706657	278,608109628664	276,851268355408	258,783007383274	268,714678387428	198,401369021937
	74,5	242,174845169407	221,528082379222	223,714115832892	294,070446343458	307,410956484155	291,004257860092	7,10842794032368	5,86402046108594	5,00495828629175	234,008318814886	237,456854998173	222,727528214874	188,407075428335	191,353503833384	184,486104949544	124,088835549174	3,9062641576478	161,537729678253	279,765869762716	278,300779658838	277,958749705568	259,970842317469	268,811674632604	199,002021794494
	75	242,070218973415	219,539930777909	222,818462172012	295,292526284288	309,91840242513	292,150096942506	6,80273975811917	5,58333823772074	4,75471362988833	224,896998572724	230,849773418239	215,897197678283	171,444814919016	174,85459885974	167,999334891623	121,41537440299	4,22506495481736	157,447475277612	279,896896502332	278,81950111959	279,49790672243	261,56821392931	269,323648079899	200,336260417004
	75,5	243,114754943972	218,65620372678	221,910290527676	299,700140788095	313,74976291266	294,641503972463	6,79074048322195	5,67587117607883	4,63390194437312	218,560305219864	227,096022796212	210,763284622021	158,68719485041	162,146075602236	155,50828897886	119,433380705142	4,26607355645785	157,667422705688	282,16484162341	279,668384777264	281,446032630329	262,960048186023	271,644439825219	200,861666670966
	76	246,255283429784	220,602777040721	223,144196683669	306,927973100391	320,563569793542	299,971545504002	6,21643800624764	5,59090236996877	4,28986061744575	217,612574336529	226,92363537369	207,798085619575	154,979230378987	159,084808303763	151,933033991008	117,345327584256	4,33664361648675	161,153089545368	283,288160491912	278,671052143167	282,943524240868	262,772126903218	274,113938712764	200,52214124922
	76,5	249,513271941291	223,207555993735	226,335254232681	312,859415221238	328,702741400545	306,683174383492	5,65359291370169	4,98635387458455	4,2463009848812	220,462264489637	229,483874305364	209,902057650822	162,770679790583	167,921903403198	159,607058280935	115,670643422969	4,46844767318555	166,075510241636	281,653813785171	276,715999772559	282,331548434418	261,098859651614	273,617482005885	200,113136382471
	77	251,590227951521	225,886554266282	229,146562885486	317,208346373892	333,684642006634	313,448730993864	5,58169756312782	4,9109954996506	4,52440557187566	226,465314630422	234,542290882989	216,749854769319	179,514373283888	184,025555412145	175,111105491691	113,91584440688	4,49316569650972	172,444882312817	279,408369282828	273,818665746543	280,167365025815	258,59729380999	271,165345003487	199,0114979639
	77,5	253,159351837218	230,577184820357	232,149876993059	320,035721013633	335,690764193537	319,10458194256	5,27088963432044	4,61939898856548	4,36613536809392	235,050503212439	241,798072164573	224,792859073268	199,468636345382	202,543784882991	193,157684521094	111,98296386407	4,56240470187049	179,065638846732	276,573696171444	269,569049511674	276,914720715914	255,360237634358	268,271066002366	197,143777312348
	78	252,941739684485	236,139071607205	235,598321606813	319,438594850939	336,358450118338	323,262071504363	5,05398237460759	3,53768246148474	4,0472147928366	242,734935062721	248,80770975614	233,473218110986	218,121873171172	221,29661244211	210,508917271459	110,289948843733	4,62611453354418	182,436853789883	272,661285082041	265,877579785165	272,970582850775	252,63192734892	264,658015327895	195,348778982456
	78,5	251,028615948733	240,208377214076	237,444108799277	317,543806482873	337,690976710057	327,087897221796	4,97254637273608	3,18486951345415	3,91949444329578	248,033498694631	253,56912078949	241,325927314768	232,589451981517	236,206275907227	224,376531737006	107,941840213137	4,54719301293443	182,162328650821	268,788682798425	263,730346133415	269,242585926097	250,976272388919	260,864808529263	193,676708686532
	79	249,006157277121	243,442258743135	238,751075208341	324,461417150459	346,436045197781	336,286593538856	5,03123297333315	3,30394964845527	3,40689336725075	252,613522707	256,685089749018	246,261409434535	241,527647260794	245,116369871646	232,616449429884	105,329428034229	4,58658603797596	180,774853585449	267,402259343189	263,059718763819	267,517250779894	250,395004598664	260,183715013397	192,713046090143
	79,5	246,769990565343	246,540750231701	240,190854424209	348,330153960118	367,593048683368	356,259462983019	5,40335988474379	2,97229280212832	2,33199377613835	256,1084243066	258,451636515561	249,094597324236	246,429444302794	250,439300849271	236,095471131177	103,155494229129	4,77329831898248	178,974877095947	272,3038694793	267,771150333401	270,375003278425	254,52246882504	265,094091102014	195,531841908288
	80	245,512626976452	247,176812897257	243,317277359371	388,270551160149	394,327996347605	391,596705185822	5,31712122732864	3,27823854463088	1,44378808125094	259,474777783211	259,853311703811	251,988487916664	251,278182575346	256,454832265846	239,311141030028	100,727803730768	4,27938409578292	180,922335346259	289,796409123776	284,353746655133	284,639698754341	270,359894716524	280,710825312042	206,246972103285
	80,5	247,609348964503	246,403009533947	254,164763744277	435,936396517459	419,157759061922	436,449868660008	4,83769904733845	3,65335962075022	1,19039036528278	267,270940466883	265,289025521495	257,202052594571	260,691467652554	264,98241195495	246,482051697301	97,9362223669858	3,50290245357672	192,847086527293	327,982779893087	317,790131883564	317,94163865988	303,437498351902	315,906227836611	231,406989318266
	81	252,300225728102	246,547724263267	274,88817835885	482,028853035868	437,758456548953	475,74234088493	4,56797418955898	2,93220552246714	1,19157342110486	287,593046262757	284,07144982254	273,772102596374	282,566729816245	283,851281674182	263,372480224194	95,8387114081848	3,17170427700438	213,792273801361	393,725306112606	375,184942781856	376,006416240928	359,92576907669	376,650572039958	275,578496735506
	81,5	259,152269114168	245,758718762393	298,31856425442	511,750249561039	440,401052813954	498,33080998622	4,18501879133424	2,2320630885651	1,47570243503861	331,538058035583	326,961012886991	312,531266375085	326,526868051596	325,50926798926	300,535422751742	93,6282799926046	2,67127908895844	243,883089186496	490,075378518633	461,884317147109	463,67245284167	444,615897051177	465,174809334291	341,483424798485
	82	267,256543068549	243,264304441699	320,833506397852	510,608265195887	421,829669581884	496,19608824452	3,30756226255176	1,69047736886898	2,02998414984	406,711864829054	401,602095887392	381,498667298875	397,558239889571	394,539253235002	365,015326292875	91,3591393868364	2,07862146946081	281,655401614818	612,733743484014	573,969346173448	578,305207074599	553,16457748812	580,425855087675	426,310320496162
	82,5	272,912843751557	241,881545935082	339,462484229516	481,773201223175	398,965325752278	462,664773012514	2,898323567783	0,983971873915038	2,04072174334226	512,704480142884	508,834167103701	482,128688418732	492,53976070619	487,512210773061	452,706519297523	89,7445663813066	2,33226132512283	314,756650007088	749,988477914083	700,015263897134	707,86105010924	673,157432966807	712,3926769497	520,847895113202
	83	275,700886364896	243,04850274196	342,944221614316	441,378426025802	397,335445830963	409,236537626472	2,72258141884623	0,732133094144729	1,71811430706327	640,901334462226	640,577470161513	608,866914188923	598,821277347697	594,789339616476	553,097037722079	90,3686928340688	2,68518102212255	339,808825781075	886,114241353473	827,11769031714	838,255299683004	791,451435851769	843,927487165686	614,461229670776
	83,5	288,310927684753	245,39575095178	327,498677156496	401,239021082786	416,419015928626	359,601479858985	2,26156334544748	0,780629034872732	1,51741869635572	769,028810621254	775,706595852288	741,255840979127	692,982820136203	693,155156494369	647,152304174057	97,4061332665295	2,74003884299538	368,404081567336	1005,38510867055	940,446919439172	955,312049271613	894,856119107655	961,030258891139	697,25219644553
	84	318,836557918671	249,570217757092	303,859338121393	367,631399961125	442,888864918897	322,317240443267	1,81323183251641	0,858464521190285	0,807746824315814	863,045268175908	882,238773027019	846,580611714888	753,104270031997	756,942864973279	710,69230550095	118,055365218538	2,93343806395109	403,274922632241	1092,18582524458	1023,50467602373	1042,32227276352	969,240919326601	1049,43138393393	758,058562374493
	84,5	355,849432570964	256,409686103722	279,338163738654	351,294465306798	484,416658878141	300,900485064598	1,73545419576067	1,27762630048181	0,08792146228609	902,912162228034	935,380449919392	899,756654126112	778,728758761291	785,520924572242	738,451363421419	159,731208781714	2,69461068184592	446,360504040182	1133,38829918138	1064,59548948295	1087,52826661462	1003,53199500495	1094,32383813018	790,050713327564
	85	393,683167427156	266,730570241119	258,508883058508	366,24021070793	546,354561864345	311,002116911367	1,74763432303968	1,14549884255274	0,145416780306903	893,642076315545	931,861240526586	899,590858925987	782,44501667799	790,913302920532	742,634769039396	213,924659250663	1,98751099369633	505,355977252659	1116,70722539141	1052,7492006467	1080,43130301971	988,121884321013	1083,05452545431	787,846741486118
	85,5	439,064919398139	288,321092127727	255,496326092454	415,591317563085	598,14389831642	360,235488394813	1,32772398415329	0,630009499794596	0,271404390378962	849,377025600671	885,563196500434	860,248779272054	777,932226455368	785,531558299971	734,652189216473	263,243201609717	1,86270433580711	567,954428904215	1035,70940455749	980,943642487427	1011,61327381891	917,216533043919	1009,87215314319	743,927151498936
	86	466,365968884379	319,54458981354	274,527773593063	481,972706642613	623,450529107741	425,374766466406	0,998615206722036	0,68054046374948	-0,0307333484589094	782,963833067332	810,732690619066	796,335996173681	780,471318552092	787,110311583012	728,952288502853	296,254668734066	1,63686808831153	604,5205928785	896,894038880379	853,796747997514	885,26435696984	795,622220784479	879,601165772495	659,337718425857
	86,5	450,79880873513	346,53334402792	299,741286209641	548,295471639889	644,028408196065	486,110277830701	1,11394724710618	0,303562123822303	0,29685933223152	710,627575059421	721,334355958371	723,735129593814	790,836190494867	799,276132010622	732,545543474105	299,909250638856	1,00064573237688	597,032094091242	715,616342798008	685,982092900214	717,029001861989	636,738887824614	706,795885950506	543,590199858024
	87	421,674514712216	366,54866179057	321,205133365404	598,879983527733	655,940073103891	534,956684821462	1,12708491616377	-0,369991004740655	0,699739756984684	641,73432873841	633,759386259836	655,214444334538	781,739344660645	794,401479488636	724,522247564598	258,704511093972	1,26680731825087	540,97510025637	515,578176706988	498,680000243131	525,918928940443	460,442699065219	514,075573941062	408,448247164288
	87,5	392,29717399034	374,743516451699	332,657694033339	601,522132846905	625,326478225413	547,475546898969	1,18820430488665	-0,192639398987353	0,701803190322039	563,19088923352	548,167123526673	583,845973876468	727,876170469698	746,633101501914	679,665977766944	188,608069138518	1,62396258592167	440,204937014565	329,959882611991	322,233237807191	341,962116144265	295,689689212494	332,179916427811	273,969119281408
	88	336,893045211321	345,82344437204	313,548246791558	534,779666586144	555,100145031279	501,640686209748	1,91247585913788	0,143950101956705	0,556391852370496	458,720959045786	446,521792456929	488,831312969048	626,035214014516	649,996898382034	592,084283944744	119,762355298574	0,981922247730836	315,872336965847	184,811870256646	182,030430099755	195,393017008149	166,36695265953	187,957529451632	162,165856544393
	88,5	269,107633366417	281,900941261527	258,175234066534	422,190857802327	479,515757457037	418,236877566254	2,45688534523299	0,299769751720874	0,614234742556505	337,347785165272	329,518760595638	370,956550518799	484,317038022912	509,616395999605	466,669387034951	60,8603173926334	0,833710973580992	198,410412912021	86,512094119919	86,1603959446827	94,4929458118223	78,5156668489927	89,7936194474181	82,1673117772087
	89	215,964101438857	213,45384272706	191,039391071545	301,136412344439	401,934238417415	328,679432674992	2,48778676158037	1,05259424163478	0,477257273572775	221,657539012829	219,472531819889	252,594842511468	327,079430854904	349,789291208683	323,087922745893	18,3935857870111	1,24866054755017	108,101464354622	31,5462613414039	31,4534692183877	34,7091325184349	28,5108147866876	33,2444070519409	32,8096960546312
	89,5	159,563974819971	146,106331741795	127,345373631494	189,424576451491	312,092738713906	243,574217964598	2,43448540142163	1,40606293574319	-0,0426750257919366	123,602987434192	127,449606404469	148,869372469671	189,606194469922	206,921031872142	193,116504449995	0,999651050645241	0,598198352369479	49,5909449397752	9,02610541130474	7,96699855985395	9,1513873071674	8,03543543933455	8,6903762995052	9,32549680528405
	90	97,2372660261544	81,843433414038	69,6374863132687	101,800150101191	227,875489874915	171,377713458853	1,49175919653254	1,32779033010775	-0,426947838025967	52,0166891976362	56,7598032542116	68,4699868532036	92,2815743109375	102,694673632355	97,4076293109111	-0,2669073758114	0,172445062227837	19,6443754286385	3,2452544332088	1,81362741320135	3,10404047372725	2,81607248219842	2,86123927736048	2,18104351482782
	90,5	53,2674492273609	39,5130914763499	30,1514655991904	50,721081948761	164,048318299847	118,658095344557	0,289164240075365	1,3639904543308	-0,674921771165202	14,8335491448183	15,7719017744318	21,6927878681103	34,941345814542	40,0261295092537	38,9370478677628	-0,0127913614898603	0,539493016373171	8,94124593573355	2,07282992434278	1,35065944906046	1,69436372456414	1,82222131544228	2,39275200918985	1,17515114987958
	91	27,7203482265635	20,2847036125204	14,0989600511285	28,2884199120199	109,865900250472	81,6916760308384	0,0689511027131289	0,912839674337647	-0,884627417999013	4,11554997162727	2,2545980381758	4,94569298369009	9,32935971057645	11,3723494632878	11,6657397301701	0,473715359492701	0,391164239196769	6,42088104670432	1,66674023335139	1,3344879788969	0,923601976164605	1,323432642363	1,57204546951192	0,94976901579264
	91,5	10,5529522695512	8,5126403798177	8,6298058164644	16,0125820315967	60,399626908996	52,2010213889543	-0,0181085755143613	0,356180519686973	-1,04894647799887	2,84328312956535	0,780033233875145	1,7078264271226	2,47499728068482	3,06605416872736	3,31864258572892	0,753379617563326	-0,0491312615855009	5,65683854840506	1,24080107675877	1,14606154349877	0,885522640279248	0,646554824892348	1,39482672955126	0,513913734467621
	92	3,08470482576797	1,57167492409548	4,33640410770823	7,12789298378851	26,4147665669736	26,742767576045	-0,258721835557878	0,138108459331249	-0,680100544394861	2,62201274952207	1,12391589460606	1,34555355731902	1,76196717981406	2,4197815022481	1,57200420818674	0,0520745320305309	0,027775128106839	5,1748796314032	1,11889895331223	1,62809702573117	0,610164541634958	-0,030708959464107	1,68798270917995	0,622064533615173
	92,5	2,24170378077338	-0,484208991649609	1,81760605063141	2,73409825098037	9,43501334411815	8,92043917632276	0,358072268168485	-0,341827463824131	-0,373135927973919	2,45038765944582	1,12132456026018	1,10550334183438	1,43131445144758	2,50890209747234	1,14987732256583	-0,457792172563757	-0,114316842781875	4,92575688224264	1,1359526047778	1,52717909054542	0,67096382959852	-0,113860468647886	1,26123258070021	0,44664786746398
	93	2,04951820497649	-1,15202569523461	1,41610380381826	1,63208584125476	2,16146829971393	1,43232275457393	0,927918652555149	-0,843346467845834	-0,0582393981074461	1,45602003220205	1,11420815578356	0,0677263800304786	0,475783748659069	2,16586574323867	1,00638524765446	-0,322210346757856	-0,625160132106259	4,99178828644477	1,34831835644462	1,00988988263072	1,32184314154705	-0,0101826302225732	1,20512985176288	-0,0910335796372692
	93,5	1,05685550385277	-1,22756699572375	0,535546836018341	1,3840362128434	0,151449999595911	0,113833027726457	-0,0139023578391289	-1,04036775552629	-0,664975236757812	0,577004901816849	0,462450599747172	-0,45065473428798	-0,177784388614555	1,45149310369959	0,901406204122566	-0,425426128920833	-1,40107818701085	5,31827325046771	1,42567776818339	0,0981859043379814	2,09943542448849	0,062031181118698	1,36160238168623	-0,12137610232935
	94	0,492330724682574	-1,38214541295162	-0,707520332781712	0,727696027122818	0,393508124185473	-0,437851031668288	-0,250268639221076	-1,29378669046071	-0,900599256175781	0,20436944322978	0,0904408275784476	-0,491383988937343	-0,668170769618428	1,16699788327116	0,799840234050635	-0,456433876167466	-1,77431543477564	5,55005123196332	1,11207793340679	-0,655532537382612	2,53304693775397	0,453132972616345	1,04177876307079	0,0426290096369826
	94,5	-1,4277967539789	-1,56978423050901	-2,01385835504237	0,760735655351198	1,20186657292857	0,237978480970014	-1,9086359501573	-1,68190183213062	-3,03974168112035	0,242868176997263	-1,79416233320472	-0,420670376066084	-1,1928990415081	-0,52158171976123	0,9348533015052	-0,398400282449074	-3,21208173587297	6,57069413519429	0,947985669693821	-2,61567542775509	3,76978197955793	0,97108506551865	0,395085199720995	0,28988702007149
	95	-1,56730992077303	-0,671512456724543	-1,47752169092968	0,582020559928822	0,67805925996413	0,592050835244208	-1,8356636916044	-0,74293798776705	-2,54568041277497	0,294131741191677	-1,72047511841203	-0,0758981918125414	-0,625592550346028	-1,00631490361445	0,439278659198635	-0,186350981180112	-2,10666111773821	3,2767221257356	0,259038084831332	-1,98495440729238	2,20069771179431	0,631837435878765	-0,12778819392048	0,321697123969841
