# Supplementary material for: Dataset of NMR-spectra pyrrolyl- and indolylazines and evidence of their ability to induce heat shock genes expression in human neurons
Source: Data Brief. 2021 Nov 12;39:107562. doi: 10.1016/j.dib.2021.107562 (PMC8605230; doi:10.1016/j.dib.2021.107562)
Supplement: Supplementary file 1 [file mmc1.zip › Data in brief/RT-PCR/Neuron verification/Neuron verification - Melt Curve Peak Results_0.csv]

	Well	Fluor	Target	Content	Sample	Melt Temperature	Peak Height	Begin Temperature	End Temperature	Well Note
	A10	SYBR	MAP2	Unkn	MSC	None	None	None	None
	A11	SYBR	MAP2	Unkn	MSC	None	None	None	None
	A12	SYBR	MAP2	Unkn	MSC	None	None	None	None
	B10	SYBR	MAP2	Unkn	Neuro	None	None	None	None
	B11	SYBR	MAP2	Unkn	Neuro	87	655,940073103891	83	93,5
	B12	SYBR	MAP2	Unkn	Neuro	None	None	None	None
	C10	SYBR	MAP2	Neg Ctrl		None	None	None	None
	C11	SYBR	MAP2	Neg Ctrl		None	None	None	None
	C12	SYBR	MAP2	Neg Ctrl		None	None	None	None
	D10	SYBR	b3T	Unkn	MSC	84,5	902,912162228034	76	94
	D11	SYBR	b3T	Unkn	MSC	84,5	935,380449919392	76	91,5
	D12	SYBR	b3T	Unkn	MSC	84,5	899,756654126112	76	93
	E10	SYBR	b3T	Unkn	Neuro	86,5	790,836190494867	76	93,5
	E11	SYBR	b3T	Unkn	Neuro	86,5	799,276132010622	76	92
	E12	SYBR	b3T	Unkn	Neuro	85	742,634769039396	76	92,5
	F10	SYBR	b3T	Neg Ctrl		None	None	None	None
	F11	SYBR	b3T	Neg Ctrl		None	None	None	None
	F12	SYBR	b3T	Neg Ctrl		None	None	None	None
	G10	SYBR	GAPDH	Unkn	MSC	84,5	1133,38829918138	79	91,5
	G11	SYBR	GAPDH	Unkn	MSC	84,5	1064,59548948295	79	91,5
	G12	SYBR	GAPDH	Unkn	MSC	84,5	1087,52826661462	79	92
	H10	SYBR	GAPDH	Unkn	Neuro	84,5	1003,53199500495	79	92
	H11	SYBR	GAPDH	Unkn	Neuro	84,5	1094,32383813018	79	91,5
	H12	SYBR	GAPDH	Unkn	Neuro	84,5	790,050713327564	79	91,5
