# Supplementary material for: Dataset of NMR-spectra pyrrolyl- and indolylazines and evidence of their ability to induce heat shock genes expression in human neurons
Source: Data Brief. 2021 Nov 12;39:107562. doi: 10.1016/j.dib.2021.107562 (PMC8605230; doi:10.1016/j.dib.2021.107562)
Supplement: Supplementary file 1 [file mmc1.zip › Data in brief/RT-PCR/Neuron verification/Neuron verification - Melt Curve Plate View Results_SYBR.csv]

		1	2	3	4	5	6	7	8	9	10	11	12
A	Content										Unkn	Unkn	Unkn
A	Sample										MSC	MSC	MSC
A	Peak 1										None	None	None
A	Peak 2										None	None	None
B	Content										Unkn	Unkn	Unkn
B	Sample										Neuro	Neuro	Neuro
B	Peak 1										None	87	None
B	Peak 2										None	None	None
C	Content										Neg Ctrl	Neg Ctrl	Neg Ctrl
C	Sample
C	Peak 1										None	None	None
C	Peak 2										None	None	None
D	Content										Unkn	Unkn	Unkn
D	Sample										MSC	MSC	MSC
D	Peak 1										84,5	84,5	84,5
D	Peak 2										None	None	None
E	Content										Unkn	Unkn	Unkn
E	Sample										Neuro	Neuro	Neuro
E	Peak 1										86,5	86,5	85
E	Peak 2										None	None	None
F	Content										Neg Ctrl	Neg Ctrl	Neg Ctrl
F	Sample
F	Peak 1										None	None	None
F	Peak 2										None	None	None
G	Content										Unkn	Unkn	Unkn
G	Sample										MSC	MSC	MSC
G	Peak 1										84,5	84,5	84,5
G	Peak 2										None	None	None
H	Content										Unkn	Unkn	Unkn
H	Sample										Neuro	Neuro	Neuro
H	Peak 1										84,5	84,5	84,5
H	Peak 2										None	None	None
