# Supplementary material for: Dataset of NMR-spectra pyrrolyl- and indolylazines and evidence of their ability to induce heat shock genes expression in human neurons
Source: Data Brief. 2021 Nov 12;39:107562. doi: 10.1016/j.dib.2021.107562 (PMC8605230; doi:10.1016/j.dib.2021.107562)
Supplement: Supplementary file 1 [file mmc1.zip › Data in brief/RT-PCR/Neuron verification/Neuron verification - Melt Curve RFU Results_SYBR.csv]

	Temperature	A10	A11	A12	B10	B11	B12	C10	C11	C12	D10	D11	D12	E10	E11	E12	F10	F11	F12	G10	G11	G12	H10	H11	H12
	65	9092,8073753881	8354,36723690957	8454,54093604382	10967,1476021094	11728,5102139824	10805,3596549467	2587,08992442438	2516,75061265138	2532,01677350478	11071,6867152714	11142,2513067008	10999,0281045058	10902,7851731211	11016,1819281359	10362,9757879073	5534,67874219105	2572,8734413883	8240,65421237922	12021,0756235035	11690,2427109149	12013,3369499682	11364,0888156803	11733,2604638871	9476,86380836888
	65,5	8995,35447366596	8262,14331142682	8361,49827918714	10869,0014769829	11626,5969760522	10702,8450612135	2580,87171843141	2510,20867852598	2525,01369358501	10991,5277896322	11064,6883016986	10919,1337725053	10825,0134752089	10941,5117404468	10300,9963047379	5475,65529830164	2567,64402463864	8184,31499853188	11928,8390111993	11594,7643297135	11904,1494831565	11252,8882274021	11642,0217394553	9389,25080437734
	66	8897,90157194383	8169,91938594407	8268,45562233045	10770,8553518564	11524,6837381221	10600,3304674804	2574,65351243844	2503,66674440057	2518,01061366524	10911,368863993	10987,1252966964	10839,2394405048	10747,2417772967	10866,8415527576	10239,0168215686	5416,63185441222	2562,41460788899	8127,97578468453	11836,602398895	11499,285948512	11794,9620163448	11141,6876391238	11550,7830150234	9301,63780038581
	66,5	8800,44867022169	8077,69546046133	8175,41296547377	10672,7092267299	11422,7705001919	10497,8158737472	2568,43530644546	2497,12481027516	2511,00753374547	10831,2099383538	10909,5622916942	10759,3451085044	10669,4700793845	10792,1713650685	10177,0373383992	5357,60841052281	2557,18519113933	8071,6365708372	11744,3657865908	11403,8075673106	11685,7745495331	11030,4870508456	11459,5442905915	9214,02479639428
	67	8702,99576849956	7985,47153497858	8082,37030861709	10574,5631016035	11320,8572622617	10395,301280014	2562,21710045249	2490,58287614975	2504,0044538257	10751,0510127146	10831,999286692	10679,4507765039	10591,6983814723	10717,5011773793	10115,0578552299	5298,58496663339	2551,95577438968	8015,29735698985	11652,1291742866	11308,3291861092	11576,5870827214	10919,2864625674	11368,3055661597	9126,41179240275
	67,5	8605,54286677749	7893,24760949592	7989,32765176032	10476,4169764768	11218,9440243317	10292,7866862809	2555,9988944595	2484,04094202438	2497,00137390591	10670,8920870754	10754,4362816897	10599,5564445036	10513,9266835601	10642,8309896902	10053,0783720604	5239,56152274407	2546,72635764003	7958,95814314252	11559,8925619824	11212,8508049078	11467,3996159098	10808,0858742893	11277,0668417277	9038,79878841109
	68	8508,08996505535	7801,02368401317	7896,28499490364	10378,2708513504	11117,0307864015	10190,2720925477	2549,78068846653	2477,49900789897	2489,99829398614	10590,7331614362	10676,8732766875	10519,6621125031	10436,1549856479	10568,1608020011	9991,09888889108	5180,53807885465	2541,49694089038	7902,61892929518	11467,6559496781	11117,3724237064	11358,2121490981	10696,885286011	11185,8281172958	8951,18578441956
	68,5	8405,21049301068	7703,74624778337	7797,78450888126	10270,9760890507	11005,8879227636	10082,0804201388	2543,78972232829	2470,97120342296	2483,29907712468	10505,0380638607	10592,3781781313	10431,3380080406	10351,4019639082	10486,1433344125	9922,51372251788	5120,38796729269	2537,076006327	7841,59327772307	11368,4479538987	11015,6899931944	11241,9702166296	10581,6733662283	11088,3385340184	8861,52334832813
	69	8296,17272982385	7601,20512688598	7693,66938715216	10155,1345458168	10886,945952408	9967,20334537944	2538,31433412231	2464,66205838536	2477,22242118331	10411,9825803253	10499,5919183911	10336,0942982396	10258,5350302566	10396,3706806397	9846,93417353963	5058,84642285165	2533,15216930677	7775,45111517352	11261,541027506	10906,8629946559	11119,1933564327	10463,3973001241	10983,5827839093	8769,66149739254
	69,5	8182,52158121563	7494,05349505949	7584,53908057362	10029,6748078895	10761,1218886535	9846,30265308423	2532,9421193489	2458,53150234406	2471,56812244756	10311,1414584535	10397,8748905982	10234,7880917952	10158,3608464772	10298,2502175604	9762,61881626259	4995,671329524	2529,25049029887	7703,88340505155	11146,6578954896	10790,1687259461	10991,0204489984	10342,8095169893	10871,0963312518	8675,58844154701
	70	8064,2843094418	7383,35841927684	7471,52675037062	9896,51556637622	10627,5721616303	9719,36610638165	2527,56190561873	2452,5045347455	2466,36285899014	10201,5883092657	10287,0034466713	10127,3357619266	10051,534618014	10191,8899123368	9669,18821792916	4930,54489112209	2525,65288182394	7627,55622360384	11024,9471702805	10666,2855463402	10858,5677013037	10219,992359533	10751,5812765998	8580,04698965473
	70,5	7942,81841205657	7270,01603196582	7356,48487541322	9756,62668469582	10487,6611139141	9587,2693002407	2522,32143755654	2446,95044207991	2461,5656579892	10084,1394999115	10168,0005141008	10015,029368434	9938,94034777097	10079,4545967283	9567,31935243966	4863,91048343425	2522,28362865046	7546,18806674	10897,1534886337	10535,719315914	10723,1639812633	10094,9087153114	10625,7157800198	8483,31964375426
	71	7819,10575616174	7154,51859122307	7240,04380733473	9611,69645222801	10342,3401888123	9449,56464688261	2517,25303537406	2441,82344838321	2456,94437943854	9959,5636310072	10042,2450936695	9898,43023966362	9822,07046265337	9962,65531246569	9458,88661353326	4796,05631252641	2518,9406266719	7461,47489604656	10764,0281113765	10399,1510111539	10586,1620332354	9968,63104006227	10494,1042103572	8385,80269955178
	71,5	7694,10025972219	7038,07785539776	7123,42607394708	9463,88019548795	10192,2365469412	9307,76547934347	2512,5669447846	2437,27348514642	2452,30725064923	9830,46612524243	9912,69448675533	9778,71237138205	9703,29561105139	9843,01243196743	9345,53629518891	4727,69092930143	2515,59841567972	7374,58258301859	10627,4275998715	10259,1586012246	10447,7158704302	9841,70608400276	10358,9898100318	8287,79320669612
	72	7568,36933362918	6921,89450795725	7007,27274126302	9315,85368102394	10038,0971123516	9162,98387625518	2508,19883284105	2432,93271437581	2447,74894141121	9698,97758610253	9781,83203685431	9656,82413668549	9584,05321328953	9722,70843625702	9230,03966967355	4659,26073608619	2512,82765358506	7286,8252403184	10489,0937884053	10117,9991996153	10308,7893049612	9713,8046110256	10222,3139869601	8189,69770034415
	72,5	7443,18323885399	6806,21125521146	6892,00486451558	9167,57212262188	9882,59306279272	9016,89086613301	2503,95466461975	2429,34761041426	2443,31354135909	9567,39050903994	9650,92641013773	9534,78347265082	9465,76293815076	9603,09386075783	9114,42597667205	4591,19176667206	2510,58061929038	7197,96174384795	10349,2271356255	9976,19457888167	10169,7506019751	9585,5028149876	10084,847998499	8091,29439161838
	73	7318,8285919738	6690,89122876361	6777,36923143248	9019,30779446889	9726,54490462176	8869,72639461623	2500,04595609734	2425,91362985282	2439,18505083718	9437,07018311463	9521,67524836996	9413,1655111504	9349,61653759877	9485,34361440349	9000,1948687128	4524,33132070719	2508,56623620832	7109,85295777074	10209,2576575733	9835,27588196062	10030,7658715893	9457,29258028709	9947,75523154221	7992,90741466281
	73,5	7195,07242416955	6577,21432363997	6663,44657941319	8872,35869150112	9570,53198874798	8722,86252919299	2496,37555233665	2422,76682004255	2435,50429773673	9309,55693626715	9395,49887449834	9293,87943953834	9237,22120983558	9370,98399847512	8889,341129026	4458,83658237819	2506,6327922654	7023,47630572345	10070,0839978796	9695,46415645505	9892,11963916165	9328,95045556449	9812,33456367338	7894,08155379478
	74	7072,9006170199	6465,49319780919	6550,4628323948	8725,99742955607	9415,94382985209	8576,62567205698	2492,39935040215	2419,5874980253	2432,34988693023	9185,90305924185	9272,36244928022	9176,83854949349	9130,96497758952	9262,91158950991	8784,68342562159	4394,38618692321	2505,01014209168	6939,03723976314	9930,70291066382	9556,12539199362	9753,74764330913	9199,82892245438	9677,94403860106	7795,04444053086
	74,5	6951,54960622895	6354,32728990394	6438,47934917871	8579,27211090605	9262,45280227494	8431,24643678368	2488,64434573121	2416,65716169103	2429,65939036773	9066,65823089339	9151,94651781255	9063,69177072485	9032,40568451934	9162,99524971857	8688,17883583457	4331,52785771065	2503,16642778541	6856,87739131748	9790,68648733674	9416,81270489423	9615,09888733368	9070,17843087385	9543,45795584762	7695,66233005778
	75	6830,54502302006	6244,02123400847	6326,69862774209	8431,83995187177	9108,10181152198	8285,37027915494	2485,24704253399	2413,7223903647	2427,26830869385	8951,86589314644	9034,91639834386	8953,99773059722	8942,53856495209	9071,45650098054	8600,08733047808	4270,21690337618	2501,12366804387	6777,29953534639	9650,93579722472	9277,71292724603	9475,70746709796	8939,81442706159	9409,03043926069	7595,96183889845
	75,5	6709,27674318725	6134,60710750956	6215,61763718889	8283,52154808748	8952,26158101202	8138,84493313723	2481,80765703328	2411,03008152431	2424,88142156346	8841,3095203932	8920,67159699645	8847,51805765741	8860,25236130616	8987,46431324046	8519,48899757522	4210,01532729706	2498,9785848288	6698,80104845897	9510,5423089431	9137,96911642738	9335,55072770572	8808,659546327	9273,895816746	7495,43287150243
	76	6587,13902652677	6024,97132332165	6104,47990950835	8131,74808471321	8793,92447429957	7990,31422454038	2478,52227936736	2408,0708861178	2422,65441827536	8732,49536667674	8807,26172326087	8742,83203102368	8782,40728139814	8907,79169084348	8443,16072889654	4150,77819003243	2496,85778816767	6619,11134856077	9368,9308625287	8998,29369097633	9194,34980662002	8677,08712965542	9137,38881426755	7395,22633459013
	76,5	6462,99016394647	5913,86522677008	5992,19134647488	7976,73801836622	8631,53268197163	7838,64702370198	2475,59068329751	2405,50035477234	2420,551678686	8623,05585045495	8693,28525392593	8638,94588186868	8703,4785851902	8826,55322223554	8365,8157570554	4092,61843519148	2494,63583011453	6537,37643326662	9227,63605950904	8859,46912340025	9052,91379929217	8546,12034074069	9000,19159485384	7294,94829561702
	77	6337,78408967254	5801,70285033696	5878,15348213205	7819,13955270405	8465,65203796015	7683,61627669704	2472,80988068536	2403,02999056875	2418,36952937887	8511,5119796596	8577,36746602186	8532,20883800484	8618,22373829839	8738,67662276373	8282,29961026557	4035,11373203707	2492,40149202864	6452,8211510798	9087,41476470372	8721,73929588804	8912,27318523477	8416,13354379043	8864,08029640002	7195,21807931048
	77,5	6211,51688000122	5687,70465959446	5763,01774357457	7659,80978334159	8298,2985386999	7525,36039669146	2470,03002505947	2400,62104037939	2416,08011630086	8396,21601119394	8458,42078491662	8421,9448594116	8523,40809525171	8642,07518902163	8190,24239821306	3978,72352387202	2490,13890175572	6364,93253006107	8948,33640905433	8585,82995435638	8772,92704723026	8287,62401731673	8729,13256584108	7096,04564756006
	78	6084,8941226739	5571,0061115144	5645,97046361876	7499,57228275959	8130,15918016552	7364,71359441939	2467,52719884181	2398,50234397218	2414,02835262546	8276,56854037121	8335,59971648432	8307,322979983	8418,92960159352	8536,12075760514	8089,24049110799	3923,1139659181	2487,84135547623	6274,22941679327	8810,983874588	8452,09233310466	8635,4599802797	8160,70030512371	8595,90865218639	6998,0741379179
	78,5	5958,82653898061	5451,75442511172	5527,62646032692	7340,41418489233	7961,73440477586	7202,05305713612	2464,95456635507	2396,99557593112	2412,01907686729	8153,81135542249	8209,93169061303	8188,61617213364	8305,93730962348	8421,36901026481	7980,28891092134	3868,51808942413	2485,52916590647	6183,03639205478	8675,63111561195	8319,70771820326	8499,89648394706	8034,81585721311	8464,444837159	6900,65942835047
	79	5833,91179961458	5330,93540411832	5408,61314579176	7180,60633421559	7791,28966727782	7036,72998928052	2462,53010529781	2395,2523697515	2410,16450266736	8028,68434386433	8082,30097012997	8066,41864844708	8187,18869229959	8300,80686736181	7865,72521556052	3815,20994951633	2483,28029243591	6092,27316976881	8541,74012765696	8188,02688537403	8365,85217607384	7909,45982705502	8334,52655891073	6804,22099952846
	79,5	5709,82999121912	5208,38926371031	5288,82385375427	7013,34503388686	7613,4882958587	6864,0189389113	2459,88855494385	2393,73046369475	2408,68628329585	7901,34343130664	7953,44553881877	7942,66577101285	8065,01753278942	8176,8017225183	7748,37938425536	3763,14243393666	2480,93355551073	6002,25652577034	8407,11853039653	8055,68844931187	8231,52012913995	7783,5578271007	8203,26467081136	6707,28079256375
	80	5586,95868424471	5084,73837276193	5168,05606228757	6829,78757761858	7422,80658001494	6678,16020985393	2457,18650539207	2392,20514397188	2407,80736425741	7772,50628368648	7823,82104062434	7817,28822762387	7940,73727048584	8050,28067486299	7629,66297435951	3712,0852902237	2478,59598853818	5912,6396080304	8267,29674892379	7918,2964945565	8093,55264650216	7653,00609181637	8067,56961148569	6607,32332816497
	80,5	5463,82155941365	4961,42267565079	5044,31491883868	6623,84505587696	7219,42799877305	6471,05159962155	2454,62592641761	2390,45152650693	2407,15393224452	7641,0374198393	7692,80207366141	7690,14038949339	7812,90260093025	7919,7952753699	7508,36380810033	3662,45378045787	2476,69452463856	5819,81716072319	8113,90730262243	7768,49149366342	7943,75026704421	7510,32078825416	7919,35380437079	6498,66910889235
	81	5338,92010702953	4838,26357702567	4912,44533062329	6394,22981709734	7004,77526867832	6242,57150607751	2452,3318044518	2388,69030351679	2406,56842274421	7503,08491882486	7556,27311909399	7558,14652379144	7677,9383328783	7783,48428376969	7381,46745250041	3614,06754407061	2475,04435003324	5718,29226146924	7934,82876020684	7596,57372011725	7771,53147183402	7345,72288458187	7747,50457925847	6372,809362777
	81,5	5211,17746728471	4715,00895502398	4768,9265829057	6144,50132882178	6784,18435953727	5998,00852065997	2450,07714170573	2387,53189777846	2405,91709338194	7349,598155215	7404,79631970492	7412,74445592087	7526,77483784443	7632,32506550164	7241,70751956638	3566,61779891385	2473,53786219267	5604,56027244482	7715,27130001945	7388,64704509929	7563,00056375415	7145,91715933617	7538,18178001326	6219,61100536958
	82	5079,60730158182	4592,71495332708	4614,27844497685	5887,21087939234	6567,40820542244	5748,26962347087	2448,20407283444	2386,44134727887	2405,06209388347	7166,55044426864	7224,20370790765	7240,75337462193	7347,11554469682	7453,62668596197	7076,64754743315	3520,4297063207	2472,37291463309	5473,3381446116	7440,56056477558	7130,65056273461	7303,59351762728	6897,33167493263	7278,0968488652	6028,32948039589
	82,5	4944,23273051705	4471,58599863643	4448,89121919369	5638,19505160314	6362,8978096097	5506,6213986858	2446,71418622675	2385,85225513503	2403,95751596876	6937,98997160308	6998,01286149267	7026,18279438781	7125,48150378799	7233,99010084374	6873,01710407274	3475,12075841426	2471,35071597112	5323,48276098107	7100,21401028422	6812,41213748494	6982,28135044032	6590,8864933673	6955,14081723044	5791,73059863442
	83	4806,90147129954	4350,46575257547	4277,16345931435	5407,42919052354	6165,46088674909	5288,65105975128	2445,27353419522	2385,3960265826	2403,07170833781	6650,4906389038	6711,61802872035	6754,64523532022	6852,94109976418	6964,04008591653	6622,0360863085	3430,24605639488	2470,0189090776	5159,60457944817	6690,77290322915	6430,51053624321	6595,60900777094	6224,46502175967	6565,73200752194	5507,62803187268
	83,5	4667,00788753579	4228,30462462157	4108,78160298278	5196,88702521052	5962,39776466417	5097,04864897839	2444,02277399865	2385,07316345178	2402,23833947676	6297,34659315356	6357,11588882877	6416,65147201959	6528,61784262048	6640,70552977653	6321,05494635427	3383,61599779512	2468,69938569943	4983,2316511799	6216,90087513254	5987,61841655093	6146,29078555889	5801,92853175339	6113,61911096542	5179,08678786307
	84	4516,01387592117	4104,75497766001	3951,06684497549	5005,01722440624	5747,42052084398	4927,10685157047	2443,00826352275	2384,60141237775	2401,61736778983	5886,81142344588	5940,49274756556	6017,70428080977	6165,13391944293	6276,08615512319	5979,53251201793	3330,60377837201	2467,27335859235	4790,18222088866	5690,74093168297	5495,00693716537	5645,20079667391	5334,37659713199	5609,48812173924	4813,94637224977
	84,5	4346,99753359863	3978,27430502342	3805,1103674218	4826,33344916145	5517,08897794063	4771,87661239323	2442,16140091972	2384,17911570547	2401,42730376305	5442,72911166733	5483,25018736811	5578,19020417904	5780,92098203524	5889,28959346319	5615,9023347926	3262,4193338305	2465,82654514711	4578,52838190899	5132,26888993808	4971,06486149735	5110,88795729381	4839,31581099183	5071,37128431572	4425,79050032441
	85	4159,83798731426	3847,64450233276	3670,94960355485	4648,78898189769	5260,32378247414	4621,17820972963	2441,26194055889	2383,39443173926	2401,42990357402	4991,82239606942	5014,12505519728	5126,43876288521	5389,99183527431	5494,36978524951	5244,96902682083	3169,00493598918	2464,63681304274	4341,62796107439	4566,83197314101	4439,110151957	4566,32001823151	4339,00877162686	4524,33769792791	4029,60910581036
	85,5	3952,69737410634	3709,87893862596	3543,8726540496	4454,82787698295	4972,1238109743	4455,02242463924	2440,4649154623	2383,08307614674	2401,26615452403	4554,90734751009	4558,45704939892	4685,06725337975	4999,85372183928	5100,10011822057	4875,25524530597	3049,2125114228	2463,77468539361	4072,96059690684	4025,95900188519	3928,01707178169	4040,41415770741	3860,17789774205	3998,35874925592	3644,6929363132
	86	3723,71160454585	3557,97546792707	3412,218436349	4230,41391122588	4665,82655629942	4258,28605100679	2439,92218580158	2382,70608896324	2401,20067455953	4146,0897680813	4133,31508697155	4270,26582797142	4611,26593794318	4708,05017070541	4510,16441036133	2908,49715461433	2462,78354652653	3777,77580438742	3540,50517960834	3467,11982332035	3563,99821810104	3430,00459705987	3523,71499398673	3292,24630907684
	86,5	3492,37598784018	3390,84858254431	3268,23898632976	3972,8807891655	4349,97455844146	4030,15227297945	2439,40970676614	2382,45243049602	2401,22189798938	3773,13024136646	3750,14962056488	3890,29940050112	4218,70716211844	4311,92202691028	4145,37853841547	2757,81629248998	2462,17663903233	3475,43770183855	3135,9109690217	3080,80408732878	3161,99319916357	3070,58161271949	3125,62257164545	2990,4510354499
	87	3275,46271049126	3212,6691925608	3113,04690335448	3685,04851921377	4023,8329368579	3774,46559524973	2438,81196222996	2382,43250931598	2400,89145120606	3435,38854532441	3412,06176823942	3546,31191689824	3823,64726882024	3911,60692426531	3779,66910271397	2615,36319693103	2461,67365068232	3188,56835779913	2827,81194351538	2784,18676431883	2850,5384916998	2795,97181615324	2820,05527167917	2751,70020945919
	87,5	3071,49907408042	3026,62879986327	2948,94810735128	3381,6775707254	3700,34530461848	3501,12044556694	2438,26681037204	2382,71581171161	2400,57352368962	3133,0630158115	3116,43663529214	3235,84674235723	3443,92151182498	3524,21093876353	3426,56604497181	2503,59635378956	2460,89939303415	2941,49358874805	2618,11116992958	2580,44515717084	2634,91035766944	2608,34897743668	2609,85628649853	2581,86533852014
	88	2886,74338274111	2843,50917722225	2785,12220471361	3094,06806487152	3404,43296433897	3235,77154063549	2437,54152414574	2382,59319265954	2400,21211870331	2875,95793607212	2866,16752234868	2965,93122882759	3103,4168035594	3172,77034246332	3106,79794819963	2426,96471157483	2460,16642245061	2752,07350120162	2491,57584711335	2456,32838351562	2502,84905979068	2494,79970918877	2482,03815645772	2474,25021662449
	88,5	2736,40440978105	2686,02955854616	2640,78756140289	2854,16995150897	3146,73364764258	3005,4531174594	2436,37542792166	2382,58206085059	2399,99805710937	2676,83070274927	2671,998394599	2750,32973919474	2824,12046284996	2881,02798150586	2840,40516890245	2382,27682447152	2459,86258869418	2624,70847114585	2425,7814934774	2391,33646774621	2432,25044075624	2435,34289227868	2414,56514844074	2414,66580846079
	89	2616,06366736419	2562,81592825617	2529,05201651669	2673,66556499922	2925,54055123838	2818,97108764795	2435,15575778176	2382,22620303952	2399,6260696783	2537,85579510133	2535,68659743588	2595,16376941262	2621,4501611072	2666,12465649614	2642,8877978276	2363,38109417814	2459,27074944891	2549,52143877664	2398,04575343783	2363,49982952033	2401,61725844314	2410,12485084639	2385,47134392671	2387,09910825073
	89,5	2520,70715126352	2472,4884557038	2449,43800617513	2551,60271856093	2746,30054455596	2676,13808706417	2433,92199153164	2381,57851326179	2399,57053994488	2452,33259903684	2449,70179956361	2495,44637015029	2494,09060034488	2528,74382702376	2515,30116420524	2360,08931897182	2458,73627486209	2511,53956682036	2388,94298524502	2354,77910087665	2392,01362176003	2402,04411179164	2376,08350293495	2377,66034219329
	90	2456,94992323406	2415,90341084568	2400,56210932085	2480,34867535386	2612,57357015053	2573,32789352361	2432,84075359506	2380,88037739894	2399,65552502886	2409,9183404496	2404,62995298494	2442,43333154084	2425,65448864815	2453,23285385862	2444,49344709737	2359,82618229937	2458,64787507925	2495,33105272542	2386,14534930272	2352,59026386948	2389,20930293161	2399,47435401257	2373,65143472303	2375,0646628123
	90,5	2420,87830565988	2387,36740971302	2376,94054562513	2444,18229305506	2515,55423122329	2501,75287225226	2432,46230683658	2380,25183334042	2399,97764975904	2394,94899014059	2388,24287741827	2421,70247103849	2395,39224999715	2419,41975163858	2411,94938976058	2359,83543574522	2458,46878385105	2488,7310523747	2384,7348928643	2351,86193389856	2387,89512050699	2398,35153024415	2372,14813260835	2374,34322578509
	91	2400,85649869198	2372,90816081418	2366,89724999632	2425,10306155943	2446,82298382655	2452,15564990579	2432,42883540048	2379,57950564919	2400,32126116344	2390,88705911716	2384,57403979842	2416,03249763745	2385,55280419098	2407,70009520884	2400,51937813578	2359,74858411046	2458,16549173392	2484,91957578323	2383,85254099134	2351,04425817482	2387,29349126118	2397,48063335972	2371,15581697807	2373,64843807407
	91,5	2391,56445029102	2365,60500430991	2361,02792517399	2413,96429989809	2404,5857637632	2418,70871018898	2432,36163141544	2379,35548198978	2400,84689839456	2389,08364324625	2383,88590471808	2414,39642613185	2382,9251995747	2404,63853488104	2397,13089971914	2359,39178529164	2458,11416619772	2481,89522689725	2383,03749830003	2350,5150120137	2386,85331074399	2397,02767446148	2370,47507303038	2373,38145118669
	92	2388,76116964254	2363,51238929592	2357,85490601847	2408,33524957015	2384,02123197262	2399,12465320242	2432,44905684227	2379,18660463984	2401,30174960496	2387,6888651247	2383,30175961244	2413,65913018982	2381,89424353204	2403,21721657806	2395,93996514686	2359,11927082766	2458,15791928781	2479,16973518602	2382,56663418868	2349,82181666398	2386,41643668464	2396,82410360533	2369,69923091631	2373,06908011987
	92,5	2387,43338688168	2363,27707984587	2356,38062870113	2406,11528933037	2375,53797784577	2390,71102695897	2432,51542691776	2379,24570838376	2401,52787842325	2386,42313697827	2382,74483533365	2412,96249002023	2380,97374840981	2401,95304760473	2395,22594136355	2359,32120718818	2458,11341671269	2476,67335888749	2381,89244490357	2348,95877107284	2386,19181973634	2396,9786211584	2368,86440449156	2372,79184455831
	93	2386,31622037192	2363,71481464644	2355,73730285968	2405,07833492041	2372,92929588897	2388,63078952199	2432,10686840568	2379,52996755701	2401,68849812663	2385,33508547046	2382,18898009068	2412,63433008842	2380,51299795075	2400,73488601185	2394,71173654014	2359,49640647494	2458,32614662227	2474,19390949357	2381,40550753957	2348,36291280233	2385,66255044975	2396,90395317835	2368,39836492263	2372,66397224875
	93,5	2385,45507881071	2364,31915316412	2354,99273620745	2404,31357220604	2372,46035515875	2388,28043580348	2431,77255753174	2380,05142054413	2401,70207100006	2384,95573196902	2381,71161590556	2412,83104537166	2380,46312163303	2399,83330293619	2394,20433480083	2359,66211743445	2458,77408381668	2471,64316265113	2380,5642007358	2348,00685566382	2384,84800384248	2396,98330823368	2367,63554056517	2372,82047542252
	94	2385,2318143046	2364,93682167052	2355,24838889197	2403,71402762305	2372,36906027474	2388,27386048594	2432,0736136694	2380,57222311574	2402,34585383078	2384,68574524386	2381,72125312235	2413,0139312814	2380,66393180976	2399,25445368916	2393,80542413106	2359,91329071731	2459,69229532714	2468,87889501379	2380,0305909852	2348,26583268759	2383,59696838307	2396,80050442621	2367,09909861578	2372,75192555575
	94,5	2385,09927136624	2365,68773406415	2355,68259797562	2403,50504822861	2371,96479292952	2388,53859283695	2432,16597488052	2381,34154632046	2402,79687263588	2384,69044457636	2381,77772318555	2413,29537115831	2381,11451295023	2398,81854764539	2393,38387931561	2360,10372435361	2460,63613722954	2466,06288255203	2379,44717907773	2348,77124558091	2382,26377574982	2396,52321822805	2366,63988832688	2372,76721440033
	95	2386,42374516428	2366,37058936901	2357,01107500837	2402,97631926376	2371,32584680023	2388,06893959975	2433,75259536063	2382,08825362494	2405,04331567613	2384,43900298855	2383,26048329607	2413,40063244799	2381,71510387059	2399,6188309851	2392,94713406266	2360,29065857124	2462,57668131652	2462,85197609258	2379,14180187537	2350,54483691478	2380,18700733496	2395,94203096899	2366,68381959468	2372,49365812901
