# Supplementary material for: Dataset of NMR-spectra pyrrolyl- and indolylazines and evidence of their ability to induce heat shock genes expression in human neurons
Source: Data Brief. 2021 Nov 12;39:107562. doi: 10.1016/j.dib.2021.107562 (PMC8605230; doi:10.1016/j.dib.2021.107562)
Supplement: Supplementary file 1 [file mmc1.zip › Data in brief/RT-PCR/Neuron verification/Neuron verification - Melt Curve Summary_0.csv]

	Well	Fluor	Target	Content	Sample	Melt Temp
	A10	SYBR	MAP2	Unkn	MSC	None
	A11	SYBR	MAP2	Unkn	MSC	None
	A12	SYBR	MAP2	Unkn	MSC	None
	B10	SYBR	MAP2	Unkn	Neuro	None
	B11	SYBR	MAP2	Unkn	Neuro	87
	B12	SYBR	MAP2	Unkn	Neuro	None
	C10	SYBR	MAP2	Neg Ctrl		None
	C11	SYBR	MAP2	Neg Ctrl		None
	C12	SYBR	MAP2	Neg Ctrl		None
	D10	SYBR	b3T	Unkn	MSC	84,5
	D11	SYBR	b3T	Unkn	MSC	84,5
	D12	SYBR	b3T	Unkn	MSC	84,5
	E10	SYBR	b3T	Unkn	Neuro	86,5
	E11	SYBR	b3T	Unkn	Neuro	86,5
	E12	SYBR	b3T	Unkn	Neuro	85
	F10	SYBR	b3T	Neg Ctrl		None
	F11	SYBR	b3T	Neg Ctrl		None
	F12	SYBR	b3T	Neg Ctrl		None
	G10	SYBR	GAPDH	Unkn	MSC	84,5
	G11	SYBR	GAPDH	Unkn	MSC	84,5
	G12	SYBR	GAPDH	Unkn	MSC	84,5
	H10	SYBR	GAPDH	Unkn	Neuro	84,5
	H11	SYBR	GAPDH	Unkn	Neuro	84,5
	H12	SYBR	GAPDH	Unkn	Neuro	84,5
