# Supplementary material for: Dataset of NMR-spectra pyrrolyl- and indolylazines and evidence of their ability to induce heat shock genes expression in human neurons
Source: Data Brief. 2021 Nov 12;39:107562. doi: 10.1016/j.dib.2021.107562 (PMC8605230; doi:10.1016/j.dib.2021.107562)
Supplement: Supplementary file 1 [file mmc1.zip › Data in brief/RT-PCR/Neuron verification/Neuron verification - Quantification Amplification Results_SYBR.csv]

	Cycle	A10	A11	A12	B10	B11	B12	C10	C11	C12	D10	D11	D12	E10	E11	E12	F10	F11	F12	G10	G11	G12	H10	H11	H12
	1	2,4604631352986	2,828142219661	1,25401487494264	4,75535888487548	6,31515741463363	-8,77537380634249	3,11650504700174	-0,743432194167781	4,7823954221476	2,67984713601072	8,20552023047867	-0,826806889300315	10,6653635564039	1,65925467854868	0,795484518281683	-1,87225555050372	7,99356622731557	-35,2955548424757	31,712056769406	17,6761683111849	-3,08896751905786	13,5798198144421	9,68099441937147	-10,933325331343
	2	7,63659644077279	3,61209926274205	7,79201078979986	9,25588973061713	3,50251524999749	2,37306448212121	-1,82306597182014	0,897850741791899	5,06758133134281	5,08356162502469	8,79772519194285	1,17425514603974	9,18169608496737	5,65707847162093	7,5700679676811	4,26311762845489	10,8763792435966	-31,6995038903474	24,1796035252614	15,3739147013107	6,94374416570645	7,49463794587427	14,7426786029882	7,24009403732043
	3	8,23350018164865	4,83825769570376	9,08906090648088	3,25689904847377	6,4519518072234	-2,93170888568375	4,43875824973338	-5,08040204664394	7,16616442538179	5,33012288046211	8,98206617725509	10,4660178751419	9,5734482471089	5,70764625943548	10,5359102113152	-3,16085231508259	6,90782833698722	-20,5981510173119	15,9006730888059	12,2985199258228	-0,601166638626182	8,28506869868306	3,28022270035262	12,5244752335793
	4	6,97480390686997	5,26326767113733	6,43494860780811	3,36771226906558	9,44412824623259	-2,66229103672185	4,88926634126301	-0,349125289767017	2,5085590333947	7,73259248180329	7,11441513805585	4,68449371776387	6,1031573302439	6,01811329162501	8,03278247308526	5,59083778652212	3,38492415864175	-10,9820999530862	9,9810811397042	7,72482609299823	10,798105593748	4,92761703025235	14,132754822278	5,80586043787935
	5	5,32591038725514	0,909750264090235	3,19573545672711	5,69720036674471	4,46168764159302	4,02711192315201	1,05914643396545	-2,60581577404264	1,49641540734456	2,61432732232379	8,29134672290093	-1,36354180048738	3,73710693804651	5,76538399195033	6,29048675318745	1,46870859407863	-3,71735234822199	-5,63861354193568	9,20857934773994	8,07714373447016	7,4049774819191	5,58575628336166	9,38326441024674	3,9683857825371
	6	2,29621038260666	4,40563124422306	5,92529526096359	4,13425850899648	6,57469308662257	4,27711079856181	0,223672244253976	2,30447736184078	-0,906262165882708	3,07762531866547	4,50553597094722	0,642794011312617	-0,0799882383148542	5,41348396472858	2,2593601202243	6,60404545244683	-0,451386357053707	4,65488646895437	5,77255926221096	4,08946276426332	11,6974350558207	4,99589959314517	4,61033017589762	-3,04660688401691
	7	0,259138217204054	2,10160623321599	1,16642983868314	3,57528026416594	1,13281008384683	4,95663369917747	-1,66067781135644	-2,57791687311601	-3,64267022944023	2,3302549836626	-1,3191165612061	2,3362808106599	6,01147586681964	-0,151375893694876	1,91774714442772	1,11169565294267	-0,784624753934168	9,30348749155655	-0,62060873932478	0,82754293301241	4,74244782859705	2,2863748839759	-1,65844492809128	1,50414216261697
	8	1,87654042076474	5,13195592555076	1,46672160992784	2,89102438512327	3,79694154242588	6,26397999258734	3,11955559007993	-4,7251286982787	-0,123887674361868	1,59151346911858	-1,36845589454697	6,02931743758563	2,54876832132459	1,91013208039203	1,15924807476858	5,02104575817839	0,561651262383748	17,3908099490282	-1,96299037709559	-1,81797402947859	3,96791949025237	1,13485992993537	-0,864882342947567	-0,977661580816402
	9	0,983379730940214	-1,51581729947156	-1,62641523049933	4,64311613513837	2,2520095382506	3,5791105161311	-2,74385486170968	2,56278430405655	-2,57742557324673	1,82945717346274	-2,57136213864806	-0,310226149224491	0,194087442980162	-2,05906590092127	-2,77995766655795	-1,62166913154169	0,175020432903239	18,5109007361471	-4,37224898470868	-5,86388609711321	0,872241311605649	-7,49204669951541	-6,44867869582868	-3,91864694998503
	10	2,97740347759191	3,11792045534776	0,522268836233252	1,5342943331525	2,64057279858343	-0,0551456949924614	-0,0622136837919243	-4,54930011782335	0,0587021451924556	2,35755343190613	3,78235467012792	-0,878014199213339	1,20436234690442	-2,09089406785597	0,104845568446763	0,685902017401077	1,10764565595719	22,7548885166948	-10,8600703991697	-3,58088739393179	-3,40236963934876	-2,28234791899104	-5,33951134976542	-3,17634903646285
	11	1,70079718223678	-0,668678549429842	-1,33399351080106	0,983549368995227	-2,31447024598083	4,56337141712811	-3,29823001541172	3,79072714981749	-2,31407508631355	2,61719595006753	2,02187842879493	-2,26580538995677	-0,976831473713446	-0,0448445913320938	-5,13861239398284	-1,13336149150155	-4,21829725114094	19,7339311298979	-11,6845010562943	-9,35870179677067	-3,23317272747272	-4,90738555875259	-7,99097586810331	-4,49906976951706
	12	0,628665859700504	-2,04613103698966	1,26517359016907	-3,9562316795882	-0,841191542422166	0,753072567595154	2,73668292139473	1,83656364333456	-2,67134542352005	-0,279275732077622	-5,3837842477883	0,532719580370213	-4,60681794957281	2,46004693883924	-4,47321172583906	-1,17277407843949	-4,62853535941986	26,9293440305901	-13,3000510938136	-5,46001269385624	-12,3875169105409	-5,77436975182945	-13,9357980088457	-3,89955794066054
	13	-2,61004841731619	1,20451839572615	-1,25445609087728	-2,68217927562864	-0,322645061127332	0,20187532465161	-1,42039776073625	-1,60729233441953	-2,58305555259403	-0,579552609823622	-0,793753367448971	0,0493011944563477	-6,11467504210623	-0,0439487944258872	-8,39850845747424	0,804543823541735	-1,02752521146249	24,0363117661209	-13,0782234302574	-14,7312868773843	-11,7610076063843	-10,0779129845682	-5,34175925753152	-2,98302192031315
	14	-0,900970973071708	-0,306116711865798	-5,8051507436976	-1,24695988658823	-2,3704616839118	-0,768672144007724	-0,518649055356946	3,81660326367091	-2,70079104753086	-1,43828712834147	-2,23810864634379	-1,08429413776003	-4,29687837225629	-5,40650835690212	-2,30330055577315	-1,10227657323276	0,911036774731201	16,964637158143	-21,3984345963945	-12,8920221061044	-15,1791407631877	-6,49738345548076	-11,3367931170701	-3,05859663738602
	15	-6,75916541864581	-1,89081409708569	-2,25494416931042	0,722050051842871	-4,58088727253562	5,28509177841715	-5,06916402480192	1,37998116462313	0,71348212507155	-5,37000642622661	-4,8550389823049	-4,32844267453038	-9,17207089883323	-5,09862156713689	-5,89217071860094	-3,45978397606405	-3,49880889525139	15,453677442054	-12,4652092191463	-8,94357737615292	-16,1490019547105	-5,08122100210767	-13,7920409273443	-5,8687288396186
	16	-1,4185934779216	-2,58263643642022	1,2633126042474	0,305489579201549	-1,52948763929271	-0,464553341360443	-2,85668995150672	2,55879822817587	-3,00738217077742	-4,59547701547945	-3,72354007238346	-4,51985619736888	-7,75066899273361	-8,18182955693965	-4,65095013298742	0,234683594069793	-1,95894972121323	10,284582190508	-4,94266047344991	-2,37867660709753	-8,48639303222171	-2,04739357882863	-2,03504903257408	-0,926293370641815
	17	-3,41211823962112	-4,97131412563795	-8,67527509804222	-1,93591927452189	-6,54033010924513	-3,73459807709469	-1,35458248504165	2,77072691753119	2,95231624576491	-9,78020480167561	-7,87201448594715	-2,91603125490747	-6,0359325484178	-8,09535954145667	-8,87000134353821	-0,0743544625784125	-1,24893548194132	2,09743025041553	13,2697867446059	5,31613611036755	8,86330024031804	5,69193118692419	6,49119762742794	4,07474295306565
	18	-4,99855095723478	-5,76809604554774	-5,30823603045383	-3,60774962350843	-1,52760883149858	-2,68195755020224	1,12545032709386	2,29757935604812	3,25451707937282	-6,24092162485522	-4,51241277096187	-8,27342443198631	-8,67002244317973	-6,79932434627153	-6,09732767266314	-3,81532259631695	0,251823434476592	6,76729428779981	49,6126174055707	40,8847911592711	46,6175874763803	26,934724002032	37,0008010794463	22,1895767396486
	19	-1,78440363605978	-5,84412618927263	-7,33837400060884	-2,36701440248544	-7,10142677903195	1,80402804817595	-2,16207442292307	0,604570225846601	-0,864235571366862	-7,33210941121297	-12,2950543175589	-5,21540312339084	-7,89053689866932	-10,7994599913104	-9,37986869897441	-3,07373957070013	2,5679677006774	-6,23464243121498	113,695070357337	109,69073178415	117,257715141435	78,0688132701193	82,9285210779199	55,9474953294839
	20	-2,97535726869	-3,1168389263853	-3,96157953694092	-4,20586146343567	-5,35037221029734	-5,418476644561	-4,43774151423531	1,63320594460538	-0,458263614527368	-9,81014354163563	-7,8552554419357	-10,0745415160036	-6,70577001522224	-6,10440888454559	-9,03390680017992	-2,71857293411585	-1,84156657658332	-4,32467426468293	256,141030979031	232,410221356287	250,239870655573	175,007492641875	179,318383816519	127,696086868513
	21	-8,64386418776076	-0,400714548271935	-2,60067024988894	-5,73668118027399	-9,46517665302508	-4,86204541431744	2,79232859822332	-1,40567116605962	1,1322034750051	-7,49064104381523	-8,46543417858038	-8,12122977692889	-0,365264459160244	-1,42982394935507	-1,98872256138156	-0,24286124046148	0,842915278358305	-18,4711133498058	510,56156936109	472,281724795227	517,443202508046	350,245312231523	361,802662264097	263,05046206422
	22	-2,40828910511073	-3,53212482739355	-3,24931671945706	-5,91999586265729	-4,26434174301903	-13,8587072369642	-6,36928747833463	4,61925248202579	-3,8772331191044	-9,40846824290975	-6,96506278283914	-6,22853409096842	12,0324997825369	10,7547052914119	12,5196901838099	-4,69728115003727	0,817894538194651	-22,8006110599617	981,826619193818	915,072912871219	996,117194721944	680,937515703143	697,726512968918	517,243674016823
	23	-7,36907443954078	-4,64598178816095	-4,65784618501675	-7,63477385138367	-6,01284877667604	-8,02326042374898	-1,92654324204932	-0,805449253969073	1,31917474423744	-4,67907800075636	-6,31259097736711	-3,98280218330774	32,8941587689437	32,0461925067325	35,229681676507	-7,05372067580629	0,776879467032359	-16,9971504236296	1778,83492124044	1661,67684485374	1812,70875306737	1272,27213061864	1302,33878851784	981,819267292418
	24	-5,15830893358634	-7,36639223097836	-3,30701428215752	-7,04224264725372	-7,22085893229178	-3,84020660622309	-2,4894948383203	3,83733341661309	-4,02929394210378	-0,0249809083661603	3,28279720891851	0,567872563533456	78,4642546401737	76,5340025044716	83,2621391601151	-3,69264426047084	0,531085183218693	-8,51948045145173	2953,22842323722	2787,98136165895	2997,34021539824	2209,46906594106	2257,54704653145	1722,47850111511
	25	-9,30418659125598	-8,08062657220898	-3,11138120436544	-7,78540094704067	-7,95090197923491	-6,37873595825886	-1,29788475973919	-1,05573327773618	0,313934166907984	10,6374587974897	14,5914524343038	7,80009912944979	171,784314324316	167,567122616544	172,461068691555	-3,82712367982322	-2,46974549598917	26,1978498851163	4292,27574291969	4091,39597372381	4352,85784798484	3434,16173960167	3508,64667111164	2713,73308847913
	26	-8,42777532111631	-4,59152673017252	-3,64564568339301	-6,07569414165482	-6,23312395907396	-3,06020281818564	-2,05980509116125	-0,760791724348564	1,25787546750917	38,1949494714017	33,8259667836614	32,7109119444949	341,868058774078	333,404431078855	340,989803176968	-4,00478580539993	-4,59191890717921	100,025984352437	5327,29880233406	5106,33142172284	5365,51516971645	4521,15291214968	4653,3868597329	3695,00557894685
	27	-8,37605062272223	-3,76454181665031	-3,26434162631358	-6,31384488061212	-8,39425712822185	-5,1681896838877	-0,396841020850388	-5,1960585150141	1,61554676809374	86,8655749316376	77,9976004363493	77,3705370012726	659,944693449294	650,967432243406	664,791545328048	-0,217937745985637	-0,600290659303482	242,803972415841	6137,31045831646	5903,91318460053	6150,47086485223	5393,85401346714	5582,59837890187	4317,51785040679
	28	-4,96461784009398	-6,46239913689033	-6,36160714123344	-2,66445229576129	-7,47682143201882	-1,68769995683942	2,06210916349755	1,45517156752749	-2,33160146632463	175,62745862815	166,728928534253	157,723199574122	1233,80919933177	1212,5902862455	1225,00021347741	-1,07615838090896	-0,619159784261683	515,15644523515	6663,83867791544	6428,95279447341	6652,6515734526	5981,13665172179	6220,30977458773	4784,63440580218
	29	-0,953295792955942	1,40771622498733	-1,62275813322458	0,696388420561107	2,64535187319507	0,326837077350774	0,642467696581207	0,835429235748052	3,13088762735606	355,768000786029	323,788861411383	325,39511724078	2164,86540177133	2134,26133728995	2133,06388020658	1,72901102602827	-0,979340402431717	975,278992731336	6995,06131643111	6759,55657821363	6966,48707678383	6348,81972221629	6627,91664550002	5072,95422771571
	30	6,50135436723849	2,80167203057044	3,58904800354549	14,0176387270899	16,1098982255348	8,63333764123672	-1,11300414061543	0,36037479665265	0,743195142726563	688,722432318222	627,015252598492	625,899490002747	3446,78200477271	3431,57776947058	3355,61685709079	0,444974524710233	0,880530337338769	1654,43289110369	7213,38758106889	6982,86353696729	7173,68099493068	6584,5972547055	6891,44880336837	5255,06252117836
	31	11,1219637832924	10,2173960185673	10,8874366943787	33,8366828098497	43,2917614803609	28,9583224816142	2,00928397384314	-0,937694842874407	0,432206032074646	1274,50086510691	1169,37939120283	1170,57585761696	4694,19315269059	4703,90825140199	4498,16838149089	5,08841234382498	2,44366625565044	2444,3424464388	7367,22782265842	7135,64554477977	7320,89838990444	6748,57213552846	7074,36719548473	5382,30538239943
	32	35,6605203111308	26,655752758466	26,2498177952352	78,3315430106886	102,483565111178	64,2400746522303	0,11539411823378	-1,33186765959135	-4,53626069002576	2228,8699856477	2068,61150502874	2067,75019940561	5684,41569272897	5720,44697162024	5392,27323883131	16,0253686890032	4,06569829804857	3151,6469045874	7477,57973081687	7248,45957628984	7425,32362481155	6868,57938264416	7203,15368106934	5471,26866327432
	33	78,8148322650113	60,2039632465958	59,1208652992782	173,99141196048	202,458888276233	143,442087855679	3,45959768357488	-0,805976854186156	-0,971945451503416	3531,8965802757	3336,27655152896	3330,08418999622	6318,58197204374	6383,52964040569	5956,98978267358	25,7275846051321	-1,75456557895041	3537,31671501731	7559,54024358421	7328,53225059539	7507,88064345308	6959,21411467884	7299,18869941863	5540,43980613413
	34	152,797146437143	126,997380181927	127,815254451368	339,330392782425	404,194565404822	283,432235344763	-1,06317095956047	0,407230438654096	5,47054323619614	4763,46871465758	4610,10057348743	4582,90194940811	6660,91180614566	6740,00883622817	6260,90399984227	49,9392003268754	3,35747860190259	3808,75522326144	7613,7220539309	7379,48960972911	7562,95593750299	7024,81139798276	7364,45528985812	5590,15521168697
	35	304,666919034114	254,177374621649	247,87813784078	662,128140532473	781,231726176504	546,995404584939	3,16990123989535	-1,49146662313706	-2,83272008049244	5749,17058885393	5654,51550999667	5593,26912031981	6839,44297145168	6923,74532595856	6421,21558887299	102,511529298605	4,80920377115808	3950,31056242919	7659,74351263457	7403,41910148791	7606,57208831342	7074,33079865317	7416,83395908483	5636,17080082701
	36	608,390775372037	494,383418984058	500,996754159201	1259,92959986318	1496,97727546159	1047,01704078791	2,35386242396089	-1,84280935057814	1,46515676730587	6392,41894701101	6361,68417722447	6263,37588741815	6936,60590903738	7018,09535063363	6506,21692075699	204,09440239835	-3,23953134601561	4015,82337092346	7690,8872791779	7407,7862919368	7634,46330854777	7114,27490637497	7454,20628254293	5663,22694811667
	37	1147,7838025122	939,581442514148	955,501777377658	2274,5977589016	2672,52917005186	1937,05412225565	-0,312960278362425	1,26616076776281	3,2037343388206	6752,45475108224	6769,16146225944	6642,27569221052	6994,94365441679	7076,40627571392	6554,00470387245	398,797375709832	-0,0123518477153084	4047,50058505203	7717,30913908388	7408,29256246391	7662,64725044337	7146,04277662625	7484,12778280648	5686,23947847791
	38	2090,43945275138	1721,40494543481	1759,80787751904	3753,15036726052	4341,10009708916	3334,15248235955	-1,70190244227069	0,25226214212762	-0,99475144752023	6940,88434563374	6984,61048644235	6841,19420798529	7021,26119079027	7108,22589966973	6574,14214592745	744,546825319982	-1,69682078838468	4054,40311159227	7731,40422126253	7414,57983037833	7679,37773270488	7173,450417406	7505,61036516773	5706,308523902
	39	3481,42662614559	2948,13566369584	3011,9877542162	5179,68936275914	5818,48725425605	4897,18446985889	-2,09081655859563	-5,02468648087461	-0,96184873101538	7042,21248653997	7102,77005643429	6951,49167757289	7037,61830615424	7121,20598910247	6582,53455237788	1360,55670311109	-0,755335456123248	4051,66699984271	7741,63240573214	7419,82258636981	7695,03851482418	7191,4136525087	7516,65133999015	5727,34310564674
	40	5011,16980603487	4457,88498743231	4526,44878399091	6441,63710758628	7095,50381557025	6340,78341881713	2,75108196137489	1,8640305163326	-0,7385015186901	7108,50450682985	7181,28265101238	7022,22711961852	7048,7295210347	7119,44172499199	6584,66517010936	2333,00479037759	-1,359915733663	4042,35495361238	7747,28689612111	7423,11000085567	7707,63375081828	7205,22386559922	7520,22265211302	5745,5209413192
