# Supplementary material for: Dataset of NMR-spectra pyrrolyl- and indolylazines and evidence of their ability to induce heat shock genes expression in human neurons
Source: Data Brief. 2021 Nov 12;39:107562. doi: 10.1016/j.dib.2021.107562 (PMC8605230; doi:10.1016/j.dib.2021.107562)
Supplement: Supplementary file 1 [file mmc1.zip › Data in brief/RT-PCR/Neuron verification/Neuron verification - Quantification Cq Results_0.csv]

	Well	Fluor	Target	Content	Sample	Biological Set Name	Cq	Cq Mean	Cq Std. Dev	Starting Quantity (SQ)	Log Starting Quantity	SQ Mean	SQ Std. Dev	Set Point	Well Note
	A10	SYBR	MAP2	Unkn	MSC		37,7525976921183	37,7525976921183	0	íå ÷èñëî	íå ÷èñëî	íå ÷èñëî	0	70
	A11	SYBR	MAP2	Unkn	MSC		38,1107164937569	38,1107164937569	0	íå ÷èñëî	íå ÷èñëî	íå ÷èñëî	0	70
	A12	SYBR	MAP2	Unkn	MSC		38,0777974423949	38,0777974423949	0	íå ÷èñëî	íå ÷èñëî	íå ÷èñëî	0	70
	B10	SYBR	MAP2	Unkn	Neuro		36,5886601093774	36,5886601093774	0	íå ÷èñëî	íå ÷èñëî	íå ÷èñëî	0	70
	B11	SYBR	MAP2	Unkn	Neuro		36,3064492478305	36,3064492478305	0	íå ÷èñëî	íå ÷èñëî	íå ÷èñëî	0	70
	B12	SYBR	MAP2	Unkn	Neuro		36,9103072730639	36,9103072730639	0	íå ÷èñëî	íå ÷èñëî	íå ÷èñëî	0	70
	C10	SYBR	MAP2	Neg Ctrl			íå ÷èñëî	0	0	íå ÷èñëî	íå ÷èñëî	0	0	70
	C11	SYBR	MAP2	Neg Ctrl			íå ÷èñëî	0	0	íå ÷èñëî	íå ÷èñëî	0	0	70
	C12	SYBR	MAP2	Neg Ctrl			íå ÷èñëî	0	0	íå ÷èñëî	íå ÷èñëî	0	0	70
	D10	SYBR	b3T	Unkn	MSC		31,6105849316535	31,6105849316535	0	íå ÷èñëî	íå ÷èñëî	íå ÷èñëî	0	70
	D11	SYBR	b3T	Unkn	MSC		31,7649247258476	31,7649247258476	0	íå ÷èñëî	íå ÷èñëî	íå ÷èñëî	0	70
	D12	SYBR	b3T	Unkn	MSC		31,7653455741485	31,7653455741485	0	íå ÷èñëî	íå ÷èñëî	íå ÷èñëî	0	70
	E10	SYBR	b3T	Unkn	Neuro		28,6695783437984	28,6695783437984	0	íå ÷èñëî	íå ÷èñëî	íå ÷èñëî	0	70
	E11	SYBR	b3T	Unkn	Neuro		28,6994187160034	28,6994187160034	0	íå ÷èñëî	íå ÷èñëî	íå ÷èñëî	0	70
	E12	SYBR	b3T	Unkn	Neuro		28,6962331816935	28,6962331816935	0	íå ÷èñëî	íå ÷èñëî	íå ÷èñëî	0	70
	F10	SYBR	b3T	Neg Ctrl			39,5107394139974	39,5107394139974	0	íå ÷èñëî	íå ÷èñëî	íå ÷èñëî	0	70
	F11	SYBR	b3T	Neg Ctrl			íå ÷èñëî	0	0	íå ÷èñëî	íå ÷èñëî	0	0	70
	F12	SYBR	b3T	Neg Ctrl			30,256727339062	30,256727339062	0	íå ÷èñëî	íå ÷èñëî	íå ÷èñëî	0	70
	G10	SYBR	GAPDH	Unkn	MSC		23,0667487924369	23,0667487924369	0	íå ÷èñëî	íå ÷èñëî	íå ÷èñëî	0	70
	G11	SYBR	GAPDH	Unkn	MSC		23,1736186098636	23,1736186098636	0	íå ÷èñëî	íå ÷èñëî	íå ÷èñëî	0	70
	G12	SYBR	GAPDH	Unkn	MSC		23,0375775232152	23,0375775232152	0	íå ÷èñëî	íå ÷èñëî	íå ÷èñëî	0	70
	H10	SYBR	GAPDH	Unkn	Neuro		23,6241507165456	23,6241507165456	0	íå ÷èñëî	íå ÷èñëî	íå ÷èñëî	0	70
	H11	SYBR	GAPDH	Unkn	Neuro		23,5809052383829	23,5809052383829	0	íå ÷èñëî	íå ÷èñëî	íå ÷èñëî	0	70
	H12	SYBR	GAPDH	Unkn	Neuro		24,1359345721544	24,1359345721544	0	íå ÷èñëî	íå ÷èñëî	íå ÷èñëî	0	70
