# Supplementary material for: Dataset of NMR-spectra pyrrolyl- and indolylazines and evidence of their ability to induce heat shock genes expression in human neurons
Source: Data Brief. 2021 Nov 12;39:107562. doi: 10.1016/j.dib.2021.107562 (PMC8605230; doi:10.1016/j.dib.2021.107562)
Supplement: Supplementary file 1 [file mmc1.zip › Data in brief/RT-PCR/Neuron verification/Neuron verification - Quantification Plate View Results_SYBR.csv]

		1	2	3	4	5	6	7	8	9	10	11	12
A	Content										Unkn	Unkn	Unkn
A	Sample										MSC	MSC	MSC
A	Cq										37,7525976921183	38,1107164937569	38,0777974423949
A	copy number										íå ÷èñëî	íå ÷èñëî	íå ÷èñëî
B	Content										Unkn	Unkn	Unkn
B	Sample										Neuro	Neuro	Neuro
B	Cq										36,5886601093774	36,3064492478305	36,9103072730639
B	copy number										íå ÷èñëî	íå ÷èñëî	íå ÷èñëî
C	Content										Neg Ctrl	Neg Ctrl	Neg Ctrl
C	Sample
C	Cq										íå ÷èñëî	íå ÷èñëî	íå ÷èñëî
C	copy number										íå ÷èñëî	íå ÷èñëî	íå ÷èñëî
D	Content										Unkn	Unkn	Unkn
D	Sample										MSC	MSC	MSC
D	Cq										31,6105849316535	31,7649247258476	31,7653455741485
D	copy number										íå ÷èñëî	íå ÷èñëî	íå ÷èñëî
E	Content										Unkn	Unkn	Unkn
E	Sample										Neuro	Neuro	Neuro
E	Cq										28,6695783437984	28,6994187160034	28,6962331816935
E	copy number										íå ÷èñëî	íå ÷èñëî	íå ÷èñëî
F	Content										Neg Ctrl	Neg Ctrl	Neg Ctrl
F	Sample
F	Cq										39,5107394139974	íå ÷èñëî	30,256727339062
F	copy number										íå ÷èñëî	íå ÷èñëî	íå ÷èñëî
G	Content										Unkn	Unkn	Unkn
G	Sample										MSC	MSC	MSC
G	Cq										23,0667487924369	23,1736186098636	23,0375775232152
G	copy number										íå ÷èñëî	íå ÷èñëî	íå ÷èñëî
H	Content										Unkn	Unkn	Unkn
H	Sample										Neuro	Neuro	Neuro
H	Cq										23,6241507165456	23,5809052383829	24,1359345721544
H	copy number										íå ÷èñëî	íå ÷èñëî	íå ÷èñëî
