# Supplementary material for: Dataset of NMR-spectra pyrrolyl- and indolylazines and evidence of their ability to induce heat shock genes expression in human neurons
Source: Data Brief. 2021 Nov 12;39:107562. doi: 10.1016/j.dib.2021.107562 (PMC8605230; doi:10.1016/j.dib.2021.107562)
Supplement: Supplementary file 1 [file mmc1.zip › Data in brief/RT-PCR/Neuron verification/Neuron verification - Quantification Summary_0.csv]

	Well	Fluor	Target	Content	Sample	Cq	SQ
	A10	SYBR	MAP2	Unkn	MSC	37,7525976921183	íå ÷èñëî
	A11	SYBR	MAP2	Unkn	MSC	38,1107164937569	íå ÷èñëî
	A12	SYBR	MAP2	Unkn	MSC	38,0777974423949	íå ÷èñëî
	B10	SYBR	MAP2	Unkn	Neuro	36,5886601093774	íå ÷èñëî
	B11	SYBR	MAP2	Unkn	Neuro	36,3064492478305	íå ÷èñëî
	B12	SYBR	MAP2	Unkn	Neuro	36,9103072730639	íå ÷èñëî
	C10	SYBR	MAP2	Neg Ctrl		íå ÷èñëî	íå ÷èñëî
	C11	SYBR	MAP2	Neg Ctrl		íå ÷èñëî	íå ÷èñëî
	C12	SYBR	MAP2	Neg Ctrl		íå ÷èñëî	íå ÷èñëî
	D10	SYBR	b3T	Unkn	MSC	31,6105849316535	íå ÷èñëî
	D11	SYBR	b3T	Unkn	MSC	31,7649247258476	íå ÷èñëî
	D12	SYBR	b3T	Unkn	MSC	31,7653455741485	íå ÷èñëî
	E10	SYBR	b3T	Unkn	Neuro	28,6695783437984	íå ÷èñëî
	E11	SYBR	b3T	Unkn	Neuro	28,6994187160034	íå ÷èñëî
	E12	SYBR	b3T	Unkn	Neuro	28,6962331816935	íå ÷èñëî
	F10	SYBR	b3T	Neg Ctrl		39,5107394139974	íå ÷èñëî
	F11	SYBR	b3T	Neg Ctrl		íå ÷èñëî	íå ÷èñëî
	F12	SYBR	b3T	Neg Ctrl		30,256727339062	íå ÷èñëî
	G10	SYBR	GAPDH	Unkn	MSC	23,0667487924369	íå ÷èñëî
	G11	SYBR	GAPDH	Unkn	MSC	23,1736186098636	íå ÷èñëî
	G12	SYBR	GAPDH	Unkn	MSC	23,0375775232152	íå ÷èñëî
	H10	SYBR	GAPDH	Unkn	Neuro	23,6241507165456	íå ÷èñëî
	H11	SYBR	GAPDH	Unkn	Neuro	23,5809052383829	íå ÷èñëî
	H12	SYBR	GAPDH	Unkn	Neuro	24,1359345721544	íå ÷èñëî
