# Supplementary material for: Dataset of NMR-spectra pyrrolyl- and indolylazines and evidence of their ability to induce heat shock genes expression in human neurons
Source: Data Brief. 2021 Nov 12;39:107562. doi: 10.1016/j.dib.2021.107562 (PMC8605230; doi:10.1016/j.dib.2021.107562)
Supplement: Supplementary file 1 [file mmc1.zip › Data in brief/RT-PCR/Neuron verification/Neuron verification_Run Information.csv]

File Name	Neuron verification.pcrd
Created By User	admin
Notes
ID
Run Started	12/09/2019 14:39:15 UTC
Run Ended	12/09/2019 16:24:59 UTC
Sample Vol	25
Lid Temp	105
Protocol File Name	evaq green_2.prcl
Plate Setup File Name	2091209_exoGAPDH+MSC.pltd
Base Serial Number	CT016363
Optical Head Serial Number	785BR12207
CFX Manager Version	3.1.1517.0823.
